# Supplementary material for: Penikisite, BaMg2Al2(PO4)3(OH)3, isostructural with bjarebyite
Source: Acta Crystallogr Sect E Struct Rep Online. 2013 Jan 9;69(Pt 2):i4–5. doi: 10.1107/S1600536812051793 (PMC3569169; doi:10.1107/S1600536812051793)
Supplement: Supplementary file 1 [file e-69-000i4-sup1.cif]

##############################################################################
#                                                                            #
# This CIF contains the data in a paper accepted for publication in          #
# Acta Crystallographica Section E. It conforms to the requirements of       #
# Notes for Authors for Acta Crystallographica Section E, and has been       #
# peer reviewed under the auspices of the IUCr Commission on Journals.       #
#                                                                            #
# Full details of the Crystallographic Information File format               #
# are given in the paper "The Crystallographic Information File (CIF):       #
# a New Standard Archive File for Crystallography" by S. R. Hall, F. H.      #
# Allen and I. D. Brown [Acta Cryst. (1991), A47, 655-685].                  #
#                                                                            #
# The current version of the core CIF dictionary is obtainable from          #
# ftp://ftp.iucr.org/pub/cif_core.dic.                                       #
#                                                                            #
# Software is freely available for graphical display of the structure(s)     #
# in this CIF. For information consult the CIF software page                 #
# http://www.iucr.org/resources/cif/software.                                #
#                                                                            #
# This file may be used for bona fide research purposes within the           #
# scientific community so long as proper attribution is given to the journal # 
# article from which it was obtained.                                        #
#                                                                            #
##############################################################################
data_I
_audit_creation_method     SHELXL-97
_chemical_name_systematic
;
Barium dimagnesium dialuminium triphosphate trihydroxide
;
_chemical_name_common     penikisite
_chemical_formula_moiety     'Al4 H6 Mg3.94 Mn0.06 O30 P6, 2(Ba)'
_chemical_formula_sum     'Al2 Ba H3 Mg1.97 Mn0.03 O15 P3'
_chemical_formula_weight     576.77
_chemical_melting_point     ?
_symmetry_cell_setting     monoclinic
_symmetry_space_group_name_H-M     'P 1 21/m 1'
_symmetry_space_group_name_hall     '-P 2yb'
loop_
    _symmetry_equiv_pos_as_xyz
    'x, y, z'
    '-x, y+1/2, -z'
    '-x, -y, -z'
    'x, -y-1/2, z'
_cell_length_a     8.9577(4)
_cell_length_b     12.0150(5)
_cell_length_c     4.9079(2)
_cell_angle_alpha     90.00
_cell_angle_beta     100.505(2)
_cell_angle_gamma     90.00
_cell_volume     519.37(4)
_cell_formula_units_Z     2
_cell_measurement_reflns_used     6030
_cell_measurement_theta_min     2.870
_cell_measurement_theta_max     32.556
_cell_measurement_temperature     293(2)
_cell_special_details     'nearly cube'
_exptl_crystal_description     cube
_exptl_crystal_colour     green
_exptl_crystal_size_max     0.09
_exptl_crystal_size_mid     0.09
_exptl_crystal_size_min     0.08
_exptl_crystal_density_diffrn     3.688
_exptl_crystal_density_meas     ?
_exptl_crystal_density_method     'not measured'
_exptl_crystal_F_000     549
_exptl_absorpt_coefficient_mu     4.715
_exptl_absorpt_correction_type     multi-scan
_exptl_absorpt_process_details     '(SADABS; Sheldrick 2005)'
_exptl_absorpt_correction_T_min     0.6763
_exptl_absorpt_correction_T_max     0.7042
_exptl_special_details     ?
_diffrn_ambient_temperature     293(2)
_diffrn_radiation_type     MoK\a
_diffrn_radiation_wavelength     0.71073
_diffrn_radiation_source     'fine-focus sealed tube'
_diffrn_radiation_monochromator     graphite
_diffrn_measurement_device_type     'Bruker APEXII CCD'
_diffrn_measurement_method     '\f and \w scan'
_diffrn_detector_area_resol_mean     ?
_diffrn_reflns_number     7681
_diffrn_reflns_av_R_equivalents     0.0196
_diffrn_reflns_av_sigmaI/netI     0.0163
_diffrn_reflns_theta_min     2.87
_diffrn_reflns_theta_max     32.55
_diffrn_reflns_theta_full     32.55
_diffrn_measured_fraction_theta_max     0.999
_diffrn_measured_fraction_theta_full     0.999
_diffrn_reflns_limit_h_min     -13
_diffrn_reflns_limit_h_max     12
_diffrn_reflns_limit_k_min     -15
_diffrn_reflns_limit_k_max     18
_diffrn_reflns_limit_l_min     -7
_diffrn_reflns_limit_l_max     7
_diffrn_standards_number     ?
_diffrn_standards_interval_count     ?
_diffrn_standards_interval_time     ?
_diffrn_standards_decay_%     ?
_refine_special_details
;
Refinement of <i>F</i>^2^ against ALL reflections. The weighted <i>R</i>-factor
<i>wR</i> and goodness of fit <i>S</i> are based on <i>F</i>^2^, conventional
<i>R</i>-factors <i>R</i> are based on <i>F</i>, with <i>F</i> set to zero for
negative <i>F</i>^2^. The threshold expression of <i>F</i>^2^ >
\s(<i>F</i>^2^) is used only for calculating <i>R</i>-factors(gt) <i>etc</i>.
and is not relevant to the choice of reflections for refinement.
<i>R</i>-factors based on <i>F</i>^2^ are statistically about twice as large
as those based on <i>F</i>, and <i>R</i>- factors based on ALL data will be
even larger.
;
_reflns_number_total     1970
_reflns_number_gt     1925
_reflns_threshold_expression     I>2\s(I)
_refine_ls_structure_factor_coef     Fsqd
_refine_ls_matrix_type     full
_refine_ls_R_factor_all     0.0155
_refine_ls_R_factor_gt     0.0150
_refine_ls_wR_factor_gt     0.0387
_refine_ls_wR_factor_ref     0.0389
_refine_ls_goodness_of_fit_ref     1.137
_refine_ls_restrained_S_all     1.137
_refine_ls_number_reflns     1970
_refine_ls_number_parameters     119
_refine_ls_number_restraints     1
_refine_ls_hydrogen_treatment     refall
_refine_ls_weighting_scheme     calc
_refine_ls_weighting_details
         'calc w=1/[\s^2^(Fo^2^)+(0.0200P)^2^+0.2753P] where P=(Fo^2^+2Fc^2^)/3'
_atom_sites_solution_hydrogens     difmap
_atom_sites_solution_primary     direct
_atom_sites_solution_secondary     difmap
_refine_ls_shift/su_max     0.001
_refine_ls_shift/su_mean     0.000
_refine_diff_density_max     0.724
_refine_diff_density_min     -0.803
_refine_ls_extinction_method     SHELXL
_refine_ls_extinction_coef     0.0021(5)
_refine_ls_extinction_expression
                                  'Fc^*^=kFc[1+0.001xFc^2^\l^3^/sin(2\q)]^-1/4^'
loop_
    _atom_type_symbol
    _atom_type_description
    _atom_type_scat_dispersion_real
    _atom_type_scat_dispersion_imag
    _atom_type_scat_source
    'O' 'O' 0.0106 0.0060
                         'International Tables Vol C Tables 4.2.6.8 and 6.1.1.4'
    'H' 'H' 0.0000 0.0000
                         'International Tables Vol C Tables 4.2.6.8 and 6.1.1.4'
    'Mg' 'Mg' 0.0486 0.0363
                         'International Tables Vol C Tables 4.2.6.8 and 6.1.1.4'
    'Al' 'Al' 0.0645 0.0514
                         'International Tables Vol C Tables 4.2.6.8 and 6.1.1.4'
    'P' 'P' 0.1023 0.0942
                         'International Tables Vol C Tables 4.2.6.8 and 6.1.1.4'
    'Mn' 'Mn' 0.3368 0.7283
                         'International Tables Vol C Tables 4.2.6.8 and 6.1.1.4'
    'Ba' 'Ba' -0.3244 2.2819
                         'International Tables Vol C Tables 4.2.6.8 and 6.1.1.4'
_computing_data_collection     'APEX2 (Bruker, 2004)'
_computing_cell_refinement     'SAINT (Bruker, 2004)'
_computing_data_reduction     'SAINT (Bruker, 2004)'
_computing_structure_solution     'SHELXS97 (Sheldrick, 2008)'
_computing_structure_refinement     'SHELXL97 (Sheldrick, 2008)'
_computing_molecular_graphics     'XtalDraw (Downs & Hall-Wallace, 2003)'
_computing_publication_material     'publCIF (Westrip, 2010)'
loop_
    _atom_site_type_symbol
    _atom_site_label
    _atom_site_fract_x
    _atom_site_fract_y
    _atom_site_fract_z
    _atom_site_U_iso_or_equiv
    _atom_site_adp_type
    _atom_site_calc_flag
    _atom_site_refinement_flags
    _atom_site_occupancy
    _atom_site_symmetry_multiplicity
    _atom_site_disorder_assembly
    _atom_site_disorder_group
    Ba Ba 0.547869(12) 0.7500 0.74171(2) 0.00734(5) Uani d S 1 2 . .
    Mg Mg 0.29439(5) -0.11139(4) 0.20677(10) 0.00705(9) Uani d P 0.98500(10)
                                                                           1 . .
    Mn Mn 0.29439(5) -0.11139(4) 0.20677(10) 0.00705(9) Uani d P 0.01500(10)
                                                                           1 . .
    Al Al 0.09176(4) 0.40084(3) 0.12947(8) 0.00401(8) Uani d . 1 1 . .
    P P1 0.15736(6) 0.7500 0.68481(10) 0.00467(9) Uani d S 1 2 . .
    P P2 0.33413(4) 0.44282(3) 0.70566(7) 0.00495(7) Uani d . 1 1 . .
    O O1 0.27909(16) 0.7500 0.9471(3) 0.0072(2) Uani d S 1 2 . .
    O O2 0.23251(16) 0.7500 0.4303(3) 0.0068(2) Uani d S 1 2 . .
    O O3 0.05983(11) 0.64525(9) 0.6850(2) 0.00791(18) Uani d . 1 1 . .
    O O4 0.36649(12) 0.55738(9) 0.6050(2) 0.00846(18) Uani d . 1 1 . .
    O O5 0.25965(11) 0.45434(9) 0.9697(2) 0.00811(18) Uani d . 1 1 . .
    O O6 0.22678(12) 0.38012(9) 0.4741(2) 0.00917(18) Uani d . 1 1 . .
    O O7 0.47653(12) 0.37189(9) 0.7901(2) 0.00821(18) Uani d . 1 1 . .
    O OH8 0.12478(17) 0.2500 0.0077(3) 0.0083(3) Uani d S 1 2 . .
    O OH9 0.06100(12) 0.55814(9) 0.1891(2) 0.00679(17) Uani d . 1 1 . .
    H H1 0.137(4) 0.2500 -0.147(8) 0.030 Uiso d S 1 2 . .
    H H2 0.046(3) 0.585(2) 0.325(5) 0.030 Uiso d . 1 1 . .
loop_
    _atom_site_aniso_label
    _atom_site_aniso_U_11
    _atom_site_aniso_U_22
    _atom_site_aniso_U_33
    _atom_site_aniso_U_12
    _atom_site_aniso_U_13
    _atom_site_aniso_U_23
    Ba 0.00667(6) 0.00826(7) 0.00724(6) 0.000 0.00171(4) 0.000
    Mg 0.0069(2) 0.0070(2) 0.00715(19) 0.00042(16) 0.00119(16) -0.00064(16)
    Mn 0.0069(2) 0.0070(2) 0.00715(19) 0.00042(16) 0.00119(16) -0.00064(16)
    Al 0.00373(17) 0.00395(17) 0.00440(16) -0.00027(13) 0.00091(13) 0.00002(13)
    P1 0.00489(19) 0.0050(2) 0.00428(18) 0.000 0.00138(15) 0.000
    P2 0.00499(14) 0.00536(15) 0.00459(14) 0.00024(11) 0.00113(11) 0.00027(10)
    O1 0.0072(6) 0.0085(6) 0.0055(6) 0.000 0.0001(5) 0.000
    O2 0.0088(6) 0.0061(6) 0.0062(6) 0.000 0.0036(5) 0.000
    O3 0.0082(4) 0.0069(4) 0.0095(4) -0.0029(3) 0.0040(3) -0.0015(3)
    O4 0.0101(4) 0.0070(4) 0.0083(4) -0.0001(3) 0.0018(3) 0.0023(3)
    O5 0.0084(4) 0.0102(5) 0.0067(4) -0.0008(4) 0.0037(3) -0.0006(3)
    O6 0.0093(4) 0.0100(5) 0.0073(4) -0.0002(4) -0.0008(3) -0.0015(3)
    O7 0.0058(4) 0.0087(5) 0.0102(4) 0.0021(3) 0.0018(3) 0.0020(3)
    OH8 0.0110(6) 0.0071(6) 0.0071(6) 0.000 0.0027(5) 0.000
    OH9 0.0078(4) 0.0076(4) 0.0049(4) -0.0001(3) 0.0012(3) -0.0016(3)
_geom_special_details
;
All e.s.d.'s (except the e.s.d. in the dihedral angle between two l.s. planes)
are estimated using the full covariance matrix. The cell e.s.d.'s are taken
into account individually in the estimation of e.s.d.'s in distances, angles
and torsion angles; correlations between e.s.d.'s in cell parameters are only
used when they are defined by crystal symmetry. An approximate (isotropic)
treatment of cell e.s.d.'s is used for estimating e.s.d.'s involving l.s.
planes.
;
loop_
    _geom_bond_atom_site_label_1
    _geom_bond_atom_site_label_2
    _geom_bond_site_symmetry_2
    _geom_bond_distance
    _geom_bond_publ_flag
    Ba O7 2_657 2.7669(10) ?
    Ba O7 3_667 2.7669(10) ?
    Ba O1 . 2.7744(14) ?
    Ba O4 . 2.8370(11) ?
    Ba O4 4_575 2.8370(11) ?
    Ba O6 2_656 2.9019(11) ?
    Ba O6 3_666 2.9019(10) ?
    Ba O2 . 2.9566(15) ?
    Ba OH8 3_666 2.9658(15) ?
    Ba O7 3_666 2.9661(10) ?
    Ba O7 2_656 2.9661(10) ?
    Mg O4 4_565 2.0490(11) ?
    Mg O7 2_646 2.0591(11) y
    Mg O1 1_544 2.0864(10) y
    Mg O2 1_545 2.1227(10) y
    Mg OH9 4_565 2.1729(11) y
    Mg O5 4_564 2.2090(12) y
    Al O3 3_566 1.8523(11) y
    Al O6 . 1.9080(11) y
    Al O5 1_554 1.9287(10) y
    Al OH9 . 1.9397(11) y
    Al OH9 3_565 1.9440(11) y
    Al OH8 . 1.9477(7) y
    P1 O2 . 1.5232(14) y
    P1 O1 . 1.5278(15) y
    P1 O3 . 1.5321(10) y
    P1 O3 4_575 1.5321(10) y
    P2 O4 . 1.5083(11) y
    P2 O7 . 1.5272(11) y
    P2 O6 . 1.5443(11) y
    P2 O5 . 1.5680(10) y
loop_
    _geom_angle_atom_site_label_1
    _geom_angle_atom_site_label_2
    _geom_angle_atom_site_label_3
    _geom_angle_site_symmetry_1
    _geom_angle_site_symmetry_3
    _geom_angle
    _geom_angle_publ_flag
    O4 Mg O7 4_565 2_646 83.31(4) ?
    O4 Mg O1 4_565 1_544 144.07(5) ?
    O7 Mg O1 2_646 1_544 83.17(5) ?
    O4 Mg O2 4_565 1_545 79.75(5) ?
    O7 Mg O2 2_646 1_545 105.87(5) ?
    O1 Mg O2 1_544 1_545 72.26(5) ?
    O4 Mg OH9 4_565 4_565 94.50(4) ?
    O7 Mg OH9 2_646 4_565 168.32(5) ?
    O1 Mg OH9 1_544 4_565 104.78(5) ?
    O2 Mg OH9 1_545 4_565 84.93(5) ?
    O4 Mg O5 4_565 4_564 102.80(5) ?
    O7 Mg O5 2_646 4_564 97.57(4) ?
    O1 Mg O5 1_544 4_564 111.89(4) ?
    O2 Mg O5 1_545 4_564 156.55(5) ?
    OH9 Mg O5 4_565 4_564 71.65(4) ?
    O3 Al O6 3_566 . 85.88(5) ?
    O3 Al O5 3_566 1_554 174.52(5) ?
    O6 Al O5 . 1_554 89.36(5) ?
    O3 Al OH9 3_566 . 94.60(5) ?
    O6 Al OH9 . . 94.47(5) ?
    O5 Al OH9 1_554 . 83.07(5) ?
    O3 Al OH9 3_566 3_565 89.97(5) ?
    O6 Al OH9 . 3_565 170.24(5) ?
    O5 Al OH9 1_554 3_565 94.31(5) ?
    OH9 Al OH9 . 3_565 77.04(5) ?
    O3 Al OH8 3_566 . 92.21(5) ?
    O6 Al OH8 . . 92.49(6) ?
    O5 Al OH8 1_554 . 90.69(5) ?
    OH9 Al OH8 . . 170.59(5) ?
    OH9 Al OH8 3_565 . 96.50(6) ?
    O2 P1 O1 . . 109.67(8) ?
    O2 P1 O3 . . 109.74(5) ?
    O1 P1 O3 . . 108.60(5) ?
    O2 P1 O3 . 4_575 109.74(5) ?
    O1 P1 O3 . 4_575 108.60(5) ?
    O3 P1 O3 . 4_575 110.46(8) ?
    O4 P2 O7 . . 113.41(6) ?
    O4 P2 O6 . . 109.59(6) ?
    O7 P2 O6 . . 107.74(6) ?
    O4 P2 O5 . . 109.04(6) ?
    O7 P2 O5 . . 106.57(6) ?
    O6 P2 O5 . . 110.45(6) ?
loop_
    _geom_hbond_atom_site_label_D
    _geom_hbond_atom_site_label_H
    _geom_hbond_atom_site_label_A
    _geom_hbond_site_symmetry_A
    _geom_hbond_distance_DH
    _geom_hbond_distance_HA
    _geom_hbond_distance_DA
    _geom_hbond_angle_DHA
    OH8 H1 O6 1_554 0.79(4) 2.66(3) 3.3180(16) 141.9(12)
    OH9 H2 O3 . 0.78(3) 1.89(3) 2.6512(13) 166(3)
data_New_Global_Publ_Block
_journal_date_recd_electronic     2012-12-06
_journal_date_accepted     2012-12-23
_journal_name_full     'Acta Crystallographica, Section E'
_journal_year     2013
_journal_volume     69
_journal_issue      2
_journal_page_first     i4
_journal_page_last     i5
_journal_paper_category     QI
_journal_paper_doi     10.1107/S1600536812051793
_journal_coeditor_code     HB7009
_publ_contact_author_name     'Michael G. Bowman'
_publ_contact_author_address
;
Department of Geosciences
University of Arizona
Tucson, AZ 85721-0041, USA
;
_publ_contact_author_email     bowman90@email.arizona.edu
_publ_contact_author_fax     520-621-2672
_publ_contact_author_phone     520-621-9993
_publ_section_title
;
Penikisite, BaMg~2~Al~2~(PO~4~)~3~(OH)~3~, isostructural with bjarebyite
;
_publ_section_title_footnote     .
loop_
    _publ_author_name
    _publ_author_address
    'Michael G. Bowman'
;
Department of Geosciences,
University of Arizona,
1040 E. 4th Street,
Tucson, Arizona 85721-0077, USA
;
    'Robert T. Downs'
;
Department of Geosciences,
University of Arizona,
1040 E. 4th Street,
Tucson, Arizona 85721-0077, USA
;
    'Hexiong Yang'
;
Department of Geosciences,
University of Arizona,
1040 E. 4th Street,
Tucson, Arizona 85721-0077, USA
;
