# Supplementary material for: Penikisite, BaMg2Al2(PO4)3(OH)3, isostructural with bjarebyite
Source: Acta Crystallogr Sect E Struct Rep Online. 2013 Jan 9;69(Pt 2):i4–5. doi: 10.1107/S1600536812051793 (PMC3569169; doi:10.1107/S1600536812051793)
Supplement: Supplementary file 2 [file e-69-000i4-Isup2.hkl]

# 
# h,k,l, Fc-squared, Fo-squared, sigma(Fo-squared) and status flag 
# 
data_I
_shelx_title ' peni in P2(1)/m' 
_shelx_refln_list_code          4 
_shelx_F_calc_maximum      203.86 
_exptl_crystal_F_000       548.78 
_reflns_d_resolution_high  0.6604 
 
loop_ 
 _symmetry_equiv_pos_as_xyz 
 'x, y, z' 
 '-x, y+1/2, -z' 
 '-x, -y, -z' 
 'x, -y-1/2, z' 
 
_cell_length_a     8.9577 
_cell_length_b    12.0150 
_cell_length_c     4.9079 
_cell_angle_alpha  90.000 
_cell_angle_beta  100.505 
_cell_angle_gamma  90.000 
 
_shelx_F_squared_multiplier     1.000 
 
loop_ 
 _refln_index_h 
 _refln_index_k 
 _refln_index_l 
 _refln_F_squared_calc 
 _refln_F_squared_meas 
 _refln_F_squared_sigma 
 _refln_observed_status 
   2   0   0      229.29      265.97      6.81 o 
   3   0   0       45.38       50.75      2.21 o 
   4   0   0      895.96     1018.94     22.38 o 
   5   0   0     8985.68     9380.78    141.09 o 
   6   0   0      793.86      837.55     16.85 o 
   7   0   0        6.19       11.39      3.39 o 
   8   0   0     3236.96     3176.91     52.78 o 
   9   0   0     2040.41     1975.90     51.74 o 
  10   0   0     3305.47     3090.45     76.04 o 
  11   0   0     1944.01     1870.40     51.73 o 
  12   0   0      252.91      249.56     16.15 o 
  13   0   0     1320.46     1316.24     42.42 o 
   1   1   0       27.20       35.26      1.11 o 
   2   1   0     2938.45     2907.35     22.85 o 
   3   1   0     8300.13     8529.51    104.28 o 
   4   1   0     9461.14     9726.53     91.83 o 
   5   1   0     5078.10     5212.93     50.28 o 
   6   1   0     5183.26     5359.83     55.00 o 
   7   1   0     1090.84     1054.49     14.63 o 
   8   1   0     8985.23     8790.16     95.40 o 
   9   1   0      548.07      532.87     13.77 o 
  10   1   0      130.56      127.09      8.27 o 
  11   1   0        0.71        2.47      3.97 o 
  12   1   0      792.11      763.11     20.56 o 
  13   1   0        6.08        8.68      5.45 o 
   0   2   0     2423.60     2560.53     44.79 o 
   1   2   0     3831.15     4146.47     35.91 o 
   2   2   0     6082.19     6186.61     50.26 o 
   3   2   0    19243.40    18963.42    160.51 o 
   4   2   0     1498.75     1627.56     18.36 o 
   5   2   0      312.75      331.17      5.50 o 
   6   2   0      136.75      148.65      3.73 o 
   7   2   0     4868.44     4856.07     62.98 o 
   8   2   0      924.28      876.33     15.75 o 
   9   2   0      690.33      695.14     13.96 o 
  10   2   0     2016.30     1977.54     40.42 o 
  11   2   0     1145.31     1138.36     25.67 o 
  12   2   0     2041.60     1973.23     80.83 o 
  13   2   0     1335.08     1352.67     42.42 o 
   1   3   0     1998.15     2267.97     27.33 o 
   2   3   0     4971.64     5286.24     41.29 o 
   3   3   0     9576.27    10395.41     81.29 o 
   4   3   0     2509.24     2527.73     26.42 o 
   5   3   0     5665.94     5581.07     48.00 o 
   6   3   0     2725.06     2687.52     25.72 o 
   7   3   0     3332.23     3368.23     44.50 o 
   8   3   0      123.39      129.09      4.24 o 
   9   3   0      154.24      172.76      7.01 o 
  10   3   0      284.00      278.83      9.02 o 
  11   3   0      522.10      500.05     22.42 o 
  12   3   0      157.66      150.39      9.88 o 
  13   3   0     4685.46     4528.30    113.68 o 
   0   4   0     1324.52     1204.63     15.60 o 
   1   4   0     7280.14     7738.58     61.62 o 
   2   4   0     1096.20      965.25      9.77 o 
   3   4   0     4333.73     4252.03     36.48 o 
   4   4   0        5.53       10.33      2.03 o 
   5   4   0     1762.91     1860.36     17.30 o 
   6   4   0      242.56      269.28      4.43 o 
   7   4   0     3309.35     3269.10     37.23 o 
   8   4   0      329.88      329.68      6.64 o 
   9   4   0     1570.17     1563.47     25.08 o 
  10   4   0     6158.36     6194.78     81.79 o 
  11   4   0     1010.28      988.81     25.45 o 
  12   4   0      496.83      488.68     24.64 o 
  13   4   0      197.17      187.37     18.17 o 
   1   5   0     1008.86      951.13     10.81 o 
   2   5   0     5085.48     5082.95     45.32 o 
   3   5   0     2470.33     2556.22     24.21 o 
   4   5   0       71.95       69.33      3.51 o 
   5   5   0     2840.04     2912.67     28.06 o 
   6   5   0     6048.78     6166.44     64.14 o 
   7   5   0     3400.89     3388.13     38.73 o 
   8   5   0     2233.73     2260.28     27.54 o 
   9   5   0       23.09       22.92      2.67 o 
  10   5   0      402.88      404.60     18.10 o 
  11   5   0      300.37      293.18     18.98 o 
  12   5   0      862.84      850.27     34.74 o 
   0   6   0    41559.56    41686.86    625.79 o 
   1   6   0     3012.08     3113.37     28.41 o 
   2   6   0      361.87      336.89      4.02 o 
   3   6   0     1108.09     1184.15     12.25 o 
   4   6   0       42.68       45.43      3.66 o 
   5   6   0     1858.83     1890.22     18.18 o 
   6   6   0      123.50      142.93      4.17 o 
   7   6   0      758.66      772.37     14.91 o 
   8   6   0     1493.47     1537.00     20.34 o 
   9   6   0     2369.89     2371.41     29.23 o 
  10   6   0     1628.28     1612.41     24.90 o 
  11   6   0     2045.91     2036.83     81.64 o 
  12   6   0      251.66      271.37     19.79 o 
   1   7   0      412.46      401.08      6.24 o 
   2   7   0      140.70      171.59      3.29 o 
   3   7   0    16694.56    17138.58    143.36 o 
   4   7   0     5105.31     5126.97     44.70 o 
   5   7   0     6732.77     6905.96     65.44 o 
   6   7   0      719.03      730.93     13.61 o 
   7   7   0      149.82      126.31      4.90 o 
   8   7   0     5914.55     5995.36     84.60 o 
   9   7   0      162.54      175.84      7.55 o 
  10   7   0      132.43      134.62      6.44 o 
  11   7   0       67.46       78.58      9.14 o 
  12   7   0      314.74      323.87     22.61 o 
   0   8   0    10233.12    10360.83    161.23 o 
   1   8   0     1855.50     1922.70     22.87 o 
   2   8   0     1768.57     1811.94     17.75 o 
   3   8   0    10384.96    10567.91     89.49 o 
   4   8   0     2821.25     2860.65     29.01 o 
   5   8   0      319.89      311.12      6.04 o 
   6   8   0      853.19      857.34     13.66 o 
   7   8   0     3270.25     3241.14     50.30 o 
   8   8   0      783.45      789.64     18.65 o 
   9   8   0      334.38      337.53     11.58 o 
  10   8   0      331.31      348.37     12.08 o 
  11   8   0     1175.88     1216.57     31.76 o 
   1   9   0        7.24       13.88      2.21 o 
   2   9   0     3981.67     4008.05     41.89 o 
   3   9   0      877.71      883.10     12.16 o 
   4   9   0     5048.85     4963.96     54.47 o 
   5   9   0     3604.17     3615.66     41.22 o 
   6   9   0     2621.00     2579.53     41.51 o 
   7   9   0     1594.66     1622.93     34.43 o 
   8   9   0     1248.68     1293.52     30.28 o 
   9   9   0     1007.06     1028.04     22.56 o 
  10   9   0       12.32       23.51      6.11 o 
  11   9   0      100.24      107.32     10.85 o 
   0  10   0    11751.80    11540.66    174.08 o 
   1  10   0     4286.67     4288.68     48.12 o 
   2  10   0     1008.66      978.09     16.29 o 
   3  10   0      357.03      354.76      6.45 o 
   4  10   0      103.19      124.13      4.28 o 
   5  10   0      167.94      181.50      5.19 o 
   6  10   0      500.10      518.34     13.71 o 
   7  10   0      177.14      178.24      9.16 o 
   8  10   0      810.32      795.02     22.84 o 
   9  10   0      767.47      781.98     28.07 o 
  10  10   0     7053.87     7485.98    109.75 o 
  11  10   0      227.83      259.04     16.12 o 
   1  11   0      103.11      113.36      5.43 o 
   2  11   0     5916.23     5950.07     76.54 o 
   3  11   0      267.76      262.88      7.48 o 
   4  11   0      502.26      480.58      8.31 o 
   5  11   0      598.97      616.84     17.98 o 
   6  11   0     4519.22     4614.25     70.17 o 
   7  11   0     2831.94     2844.70     46.85 o 
   8  11   0      517.43      549.11     18.99 o 
   9  11   0       17.51       16.87      7.67 o 
  10  11   0      260.16      279.73     16.21 o 
   0  12   0     1309.76     1329.41     36.77 o 
   1  12   0      338.23      340.77      8.77 o 
   2  12   0     2394.77     2384.57     34.34 o 
   3  12   0     3014.73     2964.76     41.53 o 
   4  12   0       48.06       57.40      6.41 o 
   5  12   0       16.05       29.27      6.29 o 
   6  12   0      156.09      154.05      6.94 o 
   7  12   0     1161.44     1172.70     25.59 o 
   8  12   0      649.55      664.37     17.86 o 
   9  12   0      677.59      705.84     23.27 o 
  10  12   0      964.62     1050.86     30.27 o 
   1  13   0      136.67      135.52      7.76 o 
   2  13   0       92.69       91.21      6.78 o 
   3  13   0     6319.73     6230.04     81.32 o 
   4  13   0      737.31      707.51     19.42 o 
   5  13   0     3753.94     3824.60     57.53 o 
   6  13   0      505.30      518.00     13.41 o 
   7  13   0        6.70        9.62      4.58 o 
   8  13   0      918.36      952.33     22.38 o 
   9  13   0       13.14        9.13      7.67 o 
   0  14   0     6038.89     5749.24    130.81 o 
   1  14   0      748.23      701.94     28.88 o 
   2  14   0       71.73       77.55      6.60 o 
   3  14   0     1656.10     1586.09     47.28 o 
   4  14   0      235.35      199.49     14.94 o 
   5  14   0      378.16      362.60     14.70 o 
   6  14   0      363.74      373.74     15.41 o 
   7  14   0     1548.59     1592.59     41.85 o 
   8  14   0      259.97      272.93     21.00 o 
   1  15   0       79.25       87.16      7.12 o 
   2  15   0      925.70      921.40     21.33 o 
   3  15   0     1014.93      969.11     34.74 o 
   4  15   0      849.04      818.77     32.31 o 
   5  15   0     1457.00     1387.46     46.06 o 
   6  15   0      627.70      644.20     30.29 o 
   7  15   0      902.34      938.63     27.13 o 
   0  16   0     5668.79     5443.44    126.30 o 
   1  16   0     2733.57     2659.79     48.15 o 
   2  16   0       83.80       80.35     11.31 o 
   3  16   0      241.00      243.10     16.96 o 
   4  16   0      137.06      128.41     14.94 o 
   5  16   0        0.20        4.85      8.48 o 
   6  16   0      410.95      374.77     23.42 o 
   1  17   0       33.23       32.34      5.85 o 
   2  17   0     1373.58     1302.55     42.42 o 
   3  17   0      391.45      361.84     21.00 o 
   4  17   0     1168.29     1194.15     42.42 o 
   0  18   0      131.02      148.19     14.54 o 
   1  18   0      243.57      224.52     16.56 o 
 -13   0   1     2613.89     2613.32     71.14 o 
 -12   0   1      832.13      811.09     30.29 o 
 -11   0   1     2188.25     1982.60     54.97 o 
 -10   0   1       68.75       69.05      9.69 o 
  -9   0   1     1605.61     1513.51     42.43 o 
  -8   0   1      452.19      432.86     12.42 o 
  -7   0   1     1153.99     1163.42     34.01 o 
  -6   0   1    14629.08    14634.05    173.90 o 
  -5   0   1     3990.92     3725.83     42.36 o 
  -4   0   1     1429.69     1409.09     17.42 o 
  -3   0   1     2383.02     2266.54     24.28 o 
  -2   0   1      298.18      389.48      7.62 o 
  -1   0   1     1856.92     1975.16     26.09 o 
   0   0   1      102.09       91.72      2.47 o 
   1   0   1      706.03      714.41     12.81 o 
   2   0   1      166.62      150.02      3.38 o 
   3   0   1     2988.49     3064.58     47.71 o 
   4   0   1     2297.93     2392.58     38.63 o 
   5   0   1    33216.05    32283.38    486.25 o 
   6   0   1     2259.37     2288.69     38.17 o 
   7   0   1      211.59      208.15     12.72 o 
   8   0   1      616.13      599.82     21.00 o 
   9   0   1       81.21       72.28      8.48 o 
  10   0   1     1574.23     1546.85     43.64 o 
  11   0   1       16.05       13.73      6.86 o 
  12   0   1      463.75      441.42     21.00 o 
 -13   1   1      571.48      544.33     17.83 o 
 -12   1   1      552.22      544.92     17.13 o 
 -11   1   1     3127.98     3077.22     55.32 o 
 -10   1   1     2493.07     2400.27     37.44 o 
  -9   1   1      966.92      974.74     15.14 o 
  -8   1   1      993.93      942.81     14.28 o 
  -7   1   1     1783.99     1707.23     18.56 o 
  -6   1   1     1153.94     1173.58     13.63 o 
  -5   1   1      749.07      738.86      8.28 o 
  -4   1   1      151.77      188.41      3.22 o 
  -3   1   1    15500.67    14779.58    111.14 o 
  -2   1   1     2494.82     2442.62     20.07 o 
  -1   1   1     1671.07     1596.10     12.72 o 
   0   1   1     8837.08     9019.54     68.54 o 
   1   1   1      255.58      215.71      4.71 o 
   2   1   1    16967.31    16961.29    178.99 o 
   3   1   1     1641.68     1473.43     22.65 o 
   4   1   1       50.26       61.01      2.39 o 
   5   1   1        6.76        4.86      1.84 o 
   6   1   1      946.24      948.68     13.05 o 
   7   1   1      168.03      165.26      5.07 o 
   8   1   1     1549.93     1552.14     23.79 o 
   9   1   1     1416.77     1330.14     26.71 o 
  10   1   1     3296.86     3114.79     54.04 o 
  11   1   1     1847.70     1747.08     34.70 o 
  12   1   1      527.27      502.04     24.64 o 
 -13   2   1      589.78      579.89     18.38 o 
 -12   2   1      316.48      323.47     13.22 o 
 -11   2   1      158.64      163.73      9.70 o 
 -10   2   1      603.57      589.95     14.98 o 
  -9   2   1     1363.90     1356.88     22.69 o 
  -8   2   1     4055.34     3912.20     39.47 o 
  -7   2   1     3013.80     2983.92     30.41 o 
  -6   2   1      903.76      896.28     10.00 o 
  -5   2   1     2136.01     2080.04     19.51 o 
  -4   2   1    10085.77    10456.71     84.04 o 
  -3   2   1     4282.94     4251.72     37.78 o 
  -2   2   1    15911.54    15347.69    114.85 o 
  -1   2   1       76.82       64.44      1.60 o 
   0   2   1      214.04      232.51      3.10 o 
   1   2   1     3039.44     3282.26     34.28 o 
   2   2   1    15948.90    16602.79    121.38 o 
   3   2   1      387.21      349.85      3.85 o 
   4   2   1     1274.39     1310.66     16.67 o 
   5   2   1     2104.51     2073.28     19.84 o 
   6   2   1     5263.92     5273.28     54.17 o 
   7   2   1     2955.99     3022.96     41.08 o 
   8   2   1     4723.25     4530.15     64.43 o 
   9   2   1      491.08      447.43     12.94 o 
  10   2   1      116.41      156.13     13.73 o 
  11   2   1       39.35       34.58     13.93 o 
  12   2   1     1113.85     1114.15     37.97 o 
 -13   3   1      878.52      885.09     69.27 o 
 -12   3   1       55.28       54.26      7.07 o 
 -11   3   1      668.55      658.13     18.34 o 
 -10   3   1     8495.14     8359.09    107.83 o 
  -9   3   1      840.02      792.36     11.93 o 
  -8   3   1     5567.18     5571.36     61.04 o 
  -7   3   1     1453.13     1473.36     15.95 o 
  -6   3   1     1225.76     1246.78     13.00 o 
  -5   3   1      341.37      342.38      5.14 o 
  -4   3   1     4635.84     4984.11     43.09 o 
  -3   3   1       44.84       47.02      1.81 o 
  -2   3   1      341.68      319.96      4.19 o 
  -1   3   1    16750.95    16453.72    118.85 o 
   0   3   1    28763.43    27154.30    305.09 o 
   1   3   1    12800.40    13309.07    217.42 o 
   2   3   1     2791.75     3118.86     30.90 o 
   3   3   1     2402.39     2643.63     23.26 o 
   4   3   1      566.82      568.59      6.47 o 
   5   3   1     2530.58     2574.23     26.70 o 
   6   3   1     2520.20     2530.93     31.96 o 
   7   3   1     5497.67     5485.22     70.76 o 
   8   3   1     3016.25     3003.06     41.66 o 
   9   3   1     1361.33     1327.70     22.06 o 
  10   3   1     1125.20     1097.86     23.93 o 
  11   3   1      228.13      235.09     10.57 o 
  12   3   1     2152.67     2088.24     60.62 o 
 -13   4   1     1207.12     1228.91     44.44 o 
 -12   4   1        3.82        7.03      6.06 o 
 -11   4   1      382.16      386.31     11.58 o 
 -10   4   1      107.33      114.26      4.93 o 
  -9   4   1     1626.67     1570.40     20.74 o 
  -8   4   1     1973.45     1903.25     24.00 o 
  -7   4   1     3460.69     3481.40     35.45 o 
  -6   4   1     1446.37     1435.47     15.86 o 
  -5   4   1    13065.96    13147.44    110.69 o 
  -4   4   1     5707.39     5648.06     48.75 o 
  -3   4   1     8112.86     8452.05     82.17 o 
  -2   4   1     6282.92     6597.68     53.30 o 
  -1   4   1      517.91      501.08      5.20 o 
   0   4   1        0.73        5.86      0.99 o 
   1   4   1     1626.61     1738.92     15.16 o 
   2   4   1      684.80      607.61      8.11 o 
   3   4   1     5585.76     5745.78     59.92 o 
   4   4   1    12506.43    13223.70    116.25 o 
   5   4   1     5896.16     6139.53     52.93 o 
   6   4   1      512.76      509.31      8.18 o 
   7   4   1     2724.41     2662.56     33.52 o 
   8   4   1     3635.61     3534.88     48.32 o 
   9   4   1     1713.79     1674.25     33.45 o 
  10   4   1       24.53       26.65      8.48 o 
  11   4   1       38.52       43.61      9.69 o 
  12   4   1      217.48      211.60     18.17 o 
 -13   5   1     1440.52     1420.93     49.29 o 
 -12   5   1     2369.60     2345.13     68.71 o 
 -11   5   1     3178.29     3222.05     47.54 o 
 -10   5   1      836.11      829.49     13.26 o 
  -9   5   1       13.02       21.52      3.77 o 
  -8   5   1      346.38      352.28      7.75 o 
  -7   5   1     9478.29     9194.81     92.10 o 
  -6   5   1       99.05      106.12      3.38 o 
  -5   5   1      125.70      140.88      3.59 o 
  -4   5   1     2618.37     2629.19     24.04 o 
  -3   5   1     5464.40     5535.38     47.60 o 
  -2   5   1     2539.52     2580.01     24.03 o 
  -1   5   1    22907.72    24385.13    229.61 o 
   0   5   1     3442.48     3422.53     29.74 o 
   1   5   1     4405.42     4667.93     41.54 o 
   2   5   1     4598.43     4582.99     39.21 o 
   3   5   1    14964.36    15364.98    156.29 o 
   4   5   1       64.08       67.28      3.41 o 
   5   5   1        4.67        5.42      1.18 o 
   6   5   1        1.99        2.36      1.90 o 
   7   5   1     1396.29     1412.71     18.15 o 
   8   5   1       80.89       94.26      8.25 o 
   9   5   1      953.31      943.69     28.68 o 
  10   5   1      584.34      563.11     32.11 o 
  11   5   1     2952.61     2825.28     77.22 o 
  12   5   1     2047.39     2103.47     63.45 o 
 -12   6   1      194.06      218.06     20.19 o 
 -11   6   1      387.88      398.44     10.20 o 
 -10   6   1        0.36        3.34      2.79 o 
  -9   6   1      104.29       97.23      6.57 o 
  -8   6   1     1978.06     2006.89     27.77 o 
  -7   6   1      914.91      910.67     12.89 o 
  -6   6   1     7324.74     7442.92     70.67 o 
  -5   6   1     6618.91     6539.49     56.78 o 
  -4   6   1     1400.09     1393.17     13.97 o 
  -3   6   1     6322.02     6587.24     56.37 o 
  -2   6   1       11.82       33.54      2.57 o 
  -1   6   1     3020.87     3186.12     33.07 o 
   0   6   1      220.85      243.30      3.81 o 
   1   6   1      118.58      125.26      2.39 o 
   2   6   1      514.41      526.81      6.07 o 
   3   6   1     4718.70     4864.64     51.92 o 
   4   6   1      639.16      609.45      9.73 o 
   5   6   1    20060.50    19991.15    219.51 o 
   6   6   1     1115.64     1127.30     19.95 o 
   7   6   1      581.79      604.95     12.30 o 
   8   6   1     1290.11     1309.37     35.35 o 
   9   6   1        5.13        7.17      2.34 o 
  10   6   1     1107.56     1089.36     26.98 o 
  11   6   1        2.80        4.44      7.67 o 
  12   6   1      215.27      214.83     20.19 o 
 -12   7   1       28.07       19.98      7.24 o 
 -11   7   1     2039.43     2105.45     33.37 o 
 -10   7   1     3809.14     3966.00     51.01 o 
  -9   7   1     4313.26     4323.68     54.37 o 
  -8   7   1      594.14      618.29     12.09 o 
  -7   7   1       56.54       58.81      3.86 o 
  -6   7   1       94.40      100.03      4.62 o 
  -5   7   1      229.82      236.58      5.18 o 
  -4   7   1      598.86      585.97      8.42 o 
  -3   7   1     9886.92    10120.00     89.78 o 
  -2   7   1      578.22      544.91      7.98 o 
  -1   7   1      270.48      236.11      5.24 o 
   0   7   1     8897.96     8941.70     78.86 o 
   1   7   1     1449.71     1445.90     13.36 o 
   2   7   1    10997.66    11361.23    100.29 o 
   3   7   1       57.89       68.83      7.55 o 
   4   7   1      112.14      115.86      4.53 o 
   5   7   1      623.33      626.53     10.87 o 
   6   7   1      231.86      220.24      7.29 o 
   7   7   1       46.86       51.40      4.49 o 
   8   7   1     2890.93     2967.37     41.70 o 
   9   7   1     1783.90     1843.58     28.19 o 
  10   7   1     2551.17     2631.92     77.61 o 
  11   7   1     1046.11     1094.73     41.20 o 
 -12   8   1      703.16      745.68     23.97 o 
 -11   8   1       34.43       33.52      5.52 o 
 -10   8   1     1053.02     1055.55     23.11 o 
  -9   8   1       50.65       55.51      4.72 o 
  -8   8   1     2629.31     2721.73     40.01 o 
  -7   8   1     1959.12     1959.47     27.32 o 
  -6   8   1     1665.67     1738.28     22.38 o 
  -5   8   1       66.84       72.03      3.73 o 
  -4   8   1     2050.80     2016.30     21.52 o 
  -3   8   1     2026.42     2064.87     20.39 o 
  -2   8   1     7130.79     7160.74     77.64 o 
  -1   8   1     1553.01     1601.54     19.91 o 
   0   8   1        2.25        7.90      3.09 o 
   1   8   1     4993.24     5020.75     45.64 o 
   2   8   1    10080.64    10353.24    114.96 o 
   3   8   1       14.59       22.10      1.74 o 
   4   8   1      165.20      175.79      5.94 o 
   5   8   1     2581.65     2650.38     37.19 o 
   6   8   1     5065.91     5117.71     74.48 o 
   7   8   1     1397.20     1419.54     26.51 o 
   8   8   1     2677.25     2726.59     44.48 o 
   9   8   1       12.43       12.29      3.75 o 
  10   8   1       30.95       33.48      3.95 o 
  11   8   1      152.86      162.73     17.77 o 
 -11   9   1      956.42     1011.07     23.40 o 
 -10   9   1     3369.24     3371.32     67.94 o 
  -9   9   1       90.10       97.17      9.41 o 
  -8   9   1     2946.87     3085.82     44.71 o 
  -7   9   1      934.08      960.69     17.38 o 
  -6   9   1        0.76        5.11      2.39 o 
  -5   9   1      228.36      246.09      8.78 o 
  -4   9   1      339.26      357.94      6.90 o 
  -3   9   1      757.83      708.34     11.03 o 
  -2   9   1     1177.26     1193.08     16.10 o 
  -1   9   1     2247.45     2268.29     27.14 o 
   0   9   1     4401.51     4423.51     52.79 o 
   1   9   1     1460.79     1484.87     17.93 o 
   2   9   1     2038.77     2019.95     25.42 o 
   3   9   1     1392.14     1439.03     18.15 o 
   4   9   1       23.39       25.81      3.67 o 
   5   9   1        2.65        5.93      5.01 o 
   6   9   1       16.05       12.34      4.99 o 
   7   9   1     1486.02     1449.48     27.42 o 
   8   9   1      929.31      962.72     21.28 o 
   9   9   1     1082.80     1081.47     23.31 o 
  10   9   1     2283.41     2387.80     36.26 o 
  11   9   1      279.20      311.37     28.67 o 
 -11  10   1        4.29        7.48      6.55 o 
 -10  10   1       15.91       20.59      7.14 o 
  -9  10   1      218.41      240.87     13.91 o 
  -8  10   1       52.96       58.89      6.29 o 
  -7  10   1     1538.13     1462.24     22.11 o 
  -6  10   1     1113.88     1111.87     16.17 o 
  -5  10   1     6848.56     6865.35     74.60 o 
  -4  10   1     3794.52     3761.52     42.03 o 
  -3  10   1      652.13      676.46     13.10 o 
  -2  10   1     1239.30     1266.73     17.11 o 
  -1  10   1     2367.68     2421.30     29.01 o 
   0  10   1      705.16      714.22     13.10 o 
   1  10   1     1682.25     1679.57     24.91 o 
   2  10   1      181.38      193.38      5.77 o 
   3  10   1     1238.32     1289.76     16.80 o 
   4  10   1    11627.88    11696.66    162.52 o 
   5  10   1     4053.48     4012.28     60.29 o 
   6  10   1      521.69      525.35     14.26 o 
   7  10   1       55.75       64.91      7.87 o 
   8  10   1      698.59      727.67     22.62 o 
   9  10   1      932.09      955.11     22.12 o 
  10  10   1        4.52        7.78      6.55 o 
 -10  11   1     1325.06     1409.14     35.28 o 
  -9  11   1       73.29       74.26      9.25 o 
  -8  11   1     1152.60     1121.65     23.88 o 
  -7  11   1     3258.80     3283.09     51.99 o 
  -6  11   1      116.62      115.28      4.81 o 
  -5  11   1        3.43       13.86      2.29 o 
  -4  11   1     1874.44     1860.61     28.30 o 
  -3  11   1      958.67      963.10     21.91 o 
  -2  11   1      835.36      784.52     25.42 o 
  -1  11   1     5008.28     4997.51     65.00 o 
   0  11   1     3870.11     3768.86     50.38 o 
   1  11   1     1873.69     1885.34     27.86 o 
   2  11   1     1342.77     1283.49     20.55 o 
   3  11   1     3428.40     3469.03     44.62 o 
   4  11   1      271.54      280.45      9.21 o 
   5  11   1       77.26       73.56      6.21 o 
   6  11   1       42.65       44.25      5.59 o 
   7  11   1     2014.99     2033.39     42.72 o 
   8  11   1      317.11      346.78     23.02 o 
   9  11   1      136.72      129.97     11.70 o 
  10  11   1      463.58      473.90     19.70 o 
 -10  12   1       71.47       84.29     10.40 o 
  -9  12   1      810.98      844.09     21.21 o 
  -8  12   1     2781.94     2758.93     64.77 o 
  -7  12   1      480.31      507.40     16.09 o 
  -6  12   1     1503.35     1475.69     23.28 o 
  -5  12   1     2110.33     2119.33     32.34 o 
  -4  12   1     2435.29     2362.33     34.93 o 
  -3  12   1     2889.84     2846.53     49.49 o 
  -2  12   1     1583.36     1497.08     39.20 o 
  -1  12   1      272.21      260.41     10.50 o 
   0  12   1        2.56        7.34      3.01 o 
   1  12   1       17.48       27.60      5.08 o 
   2  12   1     1610.70     1574.08     24.62 o 
   3  12   1     1732.03     1716.14     24.94 o 
   4  12   1      605.52      585.98     12.15 o 
   5  12   1     2477.83     2527.93     46.75 o 
   6  12   1     1008.01     1016.77     22.13 o 
   7  12   1     1547.36     1555.42     30.55 o 
   8  12   1     2797.52     2957.91     58.74 o 
   9  12   1       80.83       92.35     10.70 o 
  -9  13   1     2446.61     2504.65     52.59 o 
  -8  13   1      504.93      522.64     20.09 o 
  -7  13   1      150.85      159.37      6.52 o 
  -6  13   1       58.89       80.73      8.88 o 
  -5  13   1      327.28      326.03     11.26 o 
  -4  13   1      103.67      106.79      6.30 o 
  -3  13   1     1649.71     1574.10     30.80 o 
  -2  13   1      212.73      215.09     10.70 o 
  -1  13   1     2351.40     2218.84     49.52 o 
   0  13   1     8076.09     7861.25    122.84 o 
   1  13   1      681.60      680.63     16.56 o 
   2  13   1     4099.26     4007.84     56.44 o 
   3  13   1      239.69      251.33     11.41 o 
   4  13   1       10.61       16.33      3.56 o 
   5  13   1      958.76      953.28     27.40 o 
   6  13   1       46.58       61.46      6.33 o 
   7  13   1       22.00       34.36      5.85 o 
   8  13   1     2203.71     2323.42     49.87 o 
  -8  14   1     1268.13     1300.08     33.28 o 
  -7  14   1      862.18      882.73     24.98 o 
  -6  14   1     2591.00     2612.68     51.30 o 
  -5  14   1      863.87      820.40     31.91 o 
  -4  14   1      220.71      229.21     16.56 o 
  -3  14   1     2360.10     2237.76     54.57 o 
  -2  14   1     1221.90     1202.15     57.77 o 
  -1  14   1     1383.25     1296.08     30.91 o 
   0  14   1      236.19      235.66      9.95 o 
   1  14   1      522.62      535.74     15.55 o 
   2  14   1     1077.35     1035.42     35.55 o 
   3  14   1      567.70      589.00     18.12 o 
   4  14   1        9.05       14.88      6.06 o 
   5  14   1     4402.90     4442.16     59.97 o 
   6  14   1      943.88      994.87     18.75 o 
   7  14   1      779.64      794.69     30.90 o 
  -7  15   1     1376.96     1351.42     47.67 o 
  -6  15   1       57.06       59.36     11.71 o 
  -5  15   1      842.22      792.10     31.91 o 
  -4  15   1      198.90      200.29     15.75 o 
  -3  15   1     2788.04     2716.60     48.98 o 
  -2  15   1      914.07      894.66     21.42 o 
  -1  15   1      904.55      886.23     43.22 o 
   0  15   1      179.98      179.18     18.98 o 
   1  15   1      970.40      946.53     21.68 o 
   2  15   1     1573.28     1508.80     46.87 o 
   3  15   1     2522.31     2454.13     68.32 o 
   4  15   1       18.91       39.57     10.09 o 
   5  15   1      120.72      109.02     17.57 o 
   6  15   1       82.60       85.24      9.70 o 
  -6  16   1      348.32      374.76     23.02 o 
  -5  16   1     2907.91     2683.59     74.79 o 
  -4  16   1      822.78      827.64     32.31 o 
  -3  16   1      340.17      334.91     17.77 o 
  -2  16   1       67.56       53.50      6.55 o 
  -1  16   1      129.86      137.71      9.28 o 
   0  16   1      372.43      347.98     12.65 o 
   1  16   1       99.81       84.39     11.71 o 
   2  16   1      440.55      422.43     22.21 o 
   3  16   1      248.53      245.52     18.17 o 
   4  16   1     1719.69     1710.85     54.55 o 
   5  16   1     3252.83     3366.04     91.78 o 
  -4  17   1      313.66      310.95     19.79 o 
  -3  17   1      140.42      130.43     14.13 o 
  -2  17   1      128.11      137.06      9.56 o 
  -1  17   1      841.99      851.05     40.19 o 
   0  17   1     1459.88     1484.00     46.06 o 
   1  17   1     1307.40     1278.67     42.42 o 
   2  17   1      112.64      117.91     14.13 o 
   3  17   1      287.12      290.35     19.38 o 
   4  17   1        7.32        5.65      8.08 o 
   0  18   1        1.29        4.85      7.27 o 
 -13   0   2      647.42      670.86     29.08 o 
 -12   0   2      618.13      591.70     26.25 o 
 -11   0   2     2341.57     2214.35     61.04 o 
 -10   0   2     1331.54     1293.79     27.85 o 
  -9   0   2     3855.22     3878.71     65.52 o 
  -8   0   2     6450.60     6187.52     85.41 o 
  -7   0   2      430.38      447.73      8.78 o 
  -6   0   2      906.02      912.04     13.24 o 
  -5   0   2      323.10      304.68      5.93 o 
  -4   0   2     6749.74     7269.62     88.12 o 
  -3   0   2     6721.16     7333.59     75.39 o 
  -2   0   2     8164.17     8609.37     99.95 o 
  -1   0   2    23208.11    21421.63    248.20 o 
   0   0   2    20524.77    19018.05    201.41 o 
   1   0   2      955.96      951.71     11.86 o 
   2   0   2    16099.27    17119.79    230.49 o 
   3   0   2     3080.26     3402.21     53.69 o 
   4   0   2     5564.74     5678.63     87.47 o 
   5   0   2     6660.40     6858.21    110.76 o 
   6   0   2     1593.81     1514.57     27.43 o 
   7   0   2      788.41      781.27     24.64 o 
   8   0   2     7611.38     7253.40    160.55 o 
   9   0   2       80.27       84.80      9.69 o 
  10   0   2     3002.89     2847.77     71.57 o 
  11   0   2      230.16      216.45     14.94 o 
  12   0   2      375.19      414.74     20.60 o 
 -13   1   2      395.97      400.61     15.70 o 
 -12   1   2     1600.47     1541.47     33.85 o 
 -11   1   2        0.89        7.05      4.83 o 
 -10   1   2      286.61      283.09      9.55 o 
  -9   1   2     2543.05     2443.52     31.38 o 
  -8   1   2     2882.49     2796.19     29.62 o 
  -7   1   2     1521.16     1496.55     19.25 o 
  -6   1   2     6247.53     6169.30     52.90 o 
  -5   1   2     3080.05     3082.78     25.33 o 
  -4   1   2     7873.77     7872.92     57.38 o 
  -3   1   2     5421.84     5243.33     44.71 o 
  -2   1   2    10517.99    10791.57     80.23 o 
  -1   1   2       25.65       26.17      1.51 o 
   0   1   2      887.79      902.47      8.37 o 
   1   1   2      415.22      466.29      8.73 o 
   2   1   2     5261.72     5312.40     47.47 o 
   3   1   2     2349.17     2399.53     25.70 o 
   4   1   2     3665.17     3815.65     42.51 o 
   5   1   2     4784.96     4867.49     53.83 o 
   6   1   2     1230.12     1188.61     18.72 o 
   7   1   2     3994.15     4000.01     53.11 o 
   8   1   2     3937.97     3745.87     62.08 o 
   9   1   2       19.58       15.61      4.25 o 
  10   1   2      414.62      404.20     13.41 o 
  11   1   2       69.82       68.01      6.99 o 
  12   1   2      121.98      121.14     13.33 o 
 -13   2   2      968.41      923.20     30.09 o 
 -12   2   2      683.50      704.71     20.69 o 
 -11   2   2     2820.13     2839.82     42.94 o 
 -10   2   2     2259.40     2171.97     41.57 o 
  -9   2   2      290.53      298.66      6.64 o 
  -8   2   2     3464.62     3452.31     38.29 o 
  -7   2   2     2078.82     2048.24     22.70 o 
  -6   2   2      404.12      400.63      5.88 o 
  -5   2   2      761.79      751.27      7.63 o 
  -4   2   2     4520.53     4620.81     34.48 o 
  -3   2   2     3779.24     3597.65     28.74 o 
  -2   2   2     1363.97     1324.69     11.77 o 
  -1   2   2     1849.62     1793.55     14.06 o 
   0   2   2     3002.75     3010.87     25.40 o 
   1   2   2    11181.62    11476.63     96.59 o 
   2   2   2     9137.76     9313.98     82.30 o 
   3   2   2     8756.65     8793.87     77.60 o 
   4   2   2       33.34       36.51      1.85 o 
   5   2   2       76.15       85.39      3.39 o 
   6   2   2      591.75      598.53     11.60 o 
   7   2   2     1430.96     1456.58     22.65 o 
   8   2   2       20.96       24.41      4.36 o 
   9   2   2      614.51      586.04     27.47 o 
  10   2   2     1982.64     1978.64     37.51 o 
  11   2   2     1877.84     1808.79     52.94 o 
  12   2   2     1268.02     1178.44     40.00 o 
 -13   3   2     2461.01     2463.64     49.25 o 
 -12   3   2      207.27      199.49     13.93 o 
 -11   3   2       19.08       27.83      5.91 o 
 -10   3   2      443.35      462.55     11.16 o 
  -9   3   2      650.37      631.60     15.51 o 
  -8   3   2        8.12       10.03      2.34 o 
  -7   3   2      661.64      697.67     10.29 o 
  -6   3   2     4359.08     4255.96     38.50 o 
  -5   3   2    24449.40    24215.05    194.21 o 
  -4   3   2       16.99       25.40      1.73 o 
  -3   3   2     1393.65     1274.15     11.86 o 
  -2   3   2     3610.49     3636.13     28.91 o 
  -1   3   2      558.08      624.32      6.73 o 
   0   3   2       22.91       47.76      1.97 o 
   1   3   2     4657.91     5040.20     43.33 o 
   2   3   2      119.06      100.70      2.34 o 
   3   3   2      229.80      296.97      5.06 o 
   4   3   2     7235.23     7372.03     74.28 o 
   5   3   2    10978.54    10525.58    109.71 o 
   6   3   2     2033.57     2101.72     30.09 o 
   7   3   2      381.87      402.49      9.44 o 
   8   3   2      464.04      443.14     10.57 o 
   9   3   2      813.20      801.01     18.80 o 
  10   3   2      271.68      282.68     17.36 o 
  11   3   2      334.34      319.84     18.98 o 
 -13   4   2      616.43      609.00     23.02 o 
 -12   4   2       24.08       38.26     10.90 o 
 -11   4   2     1638.88     1654.75     24.87 o 
 -10   4   2     4520.18     4544.01    104.09 o 
  -9   4   2     1036.56     1047.41     15.97 o 
  -8   4   2     2524.16     2523.16     31.00 o 
  -7   4   2        8.45       17.85      2.34 o 
  -6   4   2      343.32      365.21      6.50 o 
  -5   4   2     6369.79     6417.81     58.86 o 
  -4   4   2     1972.29     2065.38     18.89 o 
  -3   4   2     2676.82     2617.75     22.35 o 
  -2   4   2     4602.90     4741.47     36.28 o 
  -1   4   2      976.73      884.38     11.00 o 
   0   4   2      897.90      837.11      9.95 o 
   1   4   2     7117.62     7230.19     57.17 o 
   2   4   2     2228.86     2154.22     19.86 o 
   3   4   2     5535.61     5640.14     60.22 o 
   4   4   2     1420.21     1504.57     14.79 o 
   5   4   2       18.40       14.00      2.15 o 
   6   4   2      143.77      152.61      4.59 o 
   7   4   2      859.40      858.61     20.04 o 
   8   4   2      387.59      392.17      9.79 o 
   9   4   2     5317.60     5174.69    123.06 o 
  10   4   2     1943.38     1940.65     56.17 o 
  11   4   2      469.69      474.53     23.83 o 
 -12   5   2      631.77      619.56     16.06 o 
 -11   5   2      692.81      693.17     13.30 o 
 -10   5   2      798.48      821.27     14.02 o 
  -9   5   2      419.36      416.45     10.08 o 
  -8   5   2     4437.40     4437.82     55.11 o 
  -7   5   2     2484.88     2432.56     26.67 o 
  -6   5   2     1488.86     1518.18     15.99 o 
  -5   5   2      806.17      812.65      9.73 o 
  -4   5   2       45.89       45.54      2.63 o 
  -3   5   2     3204.76     3166.77     25.97 o 
  -2   5   2     9809.85     9690.48     78.45 o 
  -1   5   2     1835.20     1882.11     19.19 o 
   0   5   2       13.78        9.09      1.56 o 
   1   5   2     2283.17     2332.53     19.81 o 
   2   5   2     4729.75     4844.43     46.96 o 
   3   5   2      216.94      226.07      3.89 o 
   4   5   2     1594.01     1606.29     16.94 o 
   5   5   2     3962.86     3999.96     44.36 o 
   6   5   2     1720.51     1751.37     23.20 o 
   7   5   2     4185.01     4107.16     59.58 o 
   8   5   2     1919.58     1925.02     40.82 o 
   9   5   2      100.81      104.99     12.92 o 
  10   5   2       19.19       38.36      9.69 o 
  11   5   2        8.04        9.69      8.08 o 
 -12   6   2      492.68      510.75     14.71 o 
 -11   6   2     1691.12     1704.45     24.03 o 
 -10   6   2     1298.81     1311.94     21.57 o 
  -9   6   2     2799.16     2774.15     37.62 o 
  -8   6   2     1977.59     1967.55     28.06 o 
  -7   6   2     1340.26     1312.75     18.48 o 
  -6   6   2      398.12      399.18      6.84 o 
  -5   6   2      262.16      258.64      5.00 o 
  -4   6   2      379.85      383.83      6.07 o 
  -3   6   2     2922.12     2913.06     26.56 o 
  -2   6   2      988.22      949.97     10.62 o 
  -1   6   2    10391.54    10466.79     92.67 o 
   0   6   2     6866.92     6813.27     61.50 o 
   1   6   2     1658.84     1757.48     17.19 o 
   2   6   2     3808.01     3936.34     38.48 o 
   3   6   2       10.25       14.41      1.41 o 
   4   6   2     1080.00     1068.57     18.37 o 
   5   6   2     1598.04     1617.71     24.51 o 
   6   6   2       49.68       43.90      4.01 o 
   7   6   2      631.43      637.61     14.05 o 
   8   6   2     3125.98     3061.80     64.70 o 
   9   6   2      633.16      652.77     19.56 o 
  10   6   2     2197.04     2195.85     64.26 o 
  11   6   2      649.20      623.20     29.48 o 
 -12   7   2      761.54      758.96     18.90 o 
 -11   7   2       87.68       82.00      6.00 o 
 -10   7   2       45.26       47.29      4.87 o 
  -9   7   2      853.81      851.02     17.63 o 
  -8   7   2      456.60      444.87     11.69 o 
  -7   7   2       26.40       29.74      3.73 o 
  -6   7   2     7377.64     7370.60     87.47 o 
  -5   7   2     7535.40     7415.17     71.55 o 
  -4   7   2     6579.30     6576.56     71.16 o 
  -3   7   2     3763.17     3937.36     39.07 o 
  -2   7   2      133.74      128.69      4.27 o 
  -1   7   2      364.67      374.78      5.64 o 
   0   7   2       26.16       39.15      2.17 o 
   1   7   2     2480.99     2515.17     23.22 o 
   2   7   2     1721.40     1695.20     20.37 o 
   3   7   2     2290.20     2341.97     24.39 o 
   4   7   2     2657.16     2697.32     34.34 o 
   5   7   2     8981.36     9042.22    116.41 o 
   6   7   2       19.48       23.04      3.72 o 
   7   7   2     2319.41     2286.07     37.87 o 
   8   7   2     1748.89     1718.40     26.49 o 
   9   7   2      472.88      495.63     17.56 o 
  10   7   2     1011.95     1016.35     38.78 o 
  11   7   2      320.46      300.05     21.40 o 
 -12   8   2     1501.85     1574.08     38.57 o 
 -11   8   2     2288.81     2421.66     42.82 o 
 -10   8   2      437.84      473.06     17.48 o 
  -9   8   2      296.18      317.07     13.82 o 
  -8   8   2     3376.82     3437.19     44.76 o 
  -7   8   2     3974.52     3939.49     49.68 o 
  -6   8   2       10.27       11.77      2.70 o 
  -5   8   2       61.82       63.44      3.59 o 
  -4   8   2     1261.71     1227.83     14.64 o 
  -3   8   2     2727.14     2727.44     32.66 o 
  -2   8   2      598.74      607.32     10.14 o 
  -1   8   2     2968.78     2983.73     28.46 o 
   0   8   2     3010.22     2994.93     28.77 o 
   1   8   2     5557.14     5507.00     52.84 o 
   2   8   2     8733.66     8714.44     86.79 o 
   3   8   2     3717.54     3701.70     39.02 o 
   4   8   2      839.31      843.56     15.76 o 
   5   8   2      162.48      147.58      7.92 o 
   6   8   2      672.45      669.25     16.07 o 
   7   8   2     1399.27     1414.34     31.65 o 
   8   8   2        5.00       11.59      3.64 o 
   9   8   2      111.13      116.23      6.61 o 
  10   8   2     1059.38     1030.50     39.99 o 
 -11   9   2        4.53        7.40      7.07 o 
 -10   9   2       14.29       13.84      6.38 o 
  -9   9   2      258.90      269.25     10.04 o 
  -8   9   2      767.63      774.75     14.96 o 
  -7   9   2     2045.40     2071.71     29.28 o 
  -6   9   2     2172.44     2181.56     27.42 o 
  -5   9   2     5936.40     5903.53     64.66 o 
  -4   9   2     1609.12     1600.45     21.35 o 
  -3   9   2     3019.53     2995.88     35.75 o 
  -2   9   2     4834.33     4659.29     52.75 o 
  -1   9   2      216.53      223.58      5.91 o 
   0   9   2     1410.25     1426.61     17.91 o 
   1   9   2      205.06      209.13      5.32 o 
   2   9   2     1080.78     1071.12     17.71 o 
   3   9   2      473.30      480.51     10.91 o 
   4   9   2     3689.67     3628.73     55.11 o 
   5   9   2     1860.42     1844.47     37.58 o 
   6   9   2     2438.34     2520.18     41.91 o 
   7   9   2     1175.82     1170.02     24.01 o 
   8   9   2     1672.98     1685.81     31.52 o 
   9   9   2      179.17      191.58     11.42 o 
  10   9   2      160.48      187.64     13.26 o 
 -11  10   2     1472.46     1545.01     38.28 o 
 -10  10   2     3867.61     4035.62     89.79 o 
  -9  10   2      608.16      632.24     15.34 o 
  -8  10   2     3806.50     3798.28     49.49 o 
  -7  10   2      789.03      795.61     15.01 o 
  -6  10   2      185.59      180.20      5.69 o 
  -5  10   2     1316.38     1280.94     17.06 o 
  -4  10   2        2.01        2.35      6.07 o 
  -3  10   2     1000.03      950.62     14.49 o 
  -2  10   2     5741.29     5710.81     63.81 o 
  -1  10   2     1981.67     1895.19     28.22 o 
   0  10   2     4009.92     3937.58     52.69 o 
   1  10   2     2111.48     2129.97     25.54 o 
   2  10   2     2133.01     2112.62     26.91 o 
   3  10   2      668.68      671.58     24.33 o 
   4  10   2       37.20       43.72      5.28 o 
   5  10   2      686.44      695.55     20.13 o 
   6  10   2     1589.20     1625.66     35.86 o 
   7  10   2      484.15      484.54     14.61 o 
   8  10   2     1151.25     1219.02     25.77 o 
   9  10   2     3043.59     3106.70     61.45 o 
 -10  11   2      334.22      366.22     40.99 o 
  -9  11   2      211.88      220.64     10.99 o 
  -8  11   2     1171.49     1197.44     20.13 o 
  -7  11   2     1999.13     2029.47     34.33 o 
  -6  11   2     1261.00     1272.76     17.54 o 
  -5  11   2     1564.78     1502.93     24.92 o 
  -4  11   2       10.58       13.06      3.57 o 
  -3  11   2      630.93      628.24     13.13 o 
  -2  11   2     8690.92     8332.99    105.65 o 
  -1  11   2      407.43      430.23     10.29 o 
   0  11   2      105.87      103.63      6.51 o 
   1  11   2     3948.47     3881.47     43.30 o 
   2  11   2     1293.65     1320.98     23.20 o 
   3  11   2      134.08      127.30      6.13 o 
   4  11   2     1718.79     1758.14     31.21 o 
   5  11   2     2056.59     2086.41     36.57 o 
   6  11   2     2775.76     2760.17     53.89 o 
   7  11   2      845.87      869.87     24.99 o 
   8  11   2     1219.02     1312.15     38.38 o 
   9  11   2       12.82       17.97      7.42 o 
 -10  12   2     1216.58     1226.00     33.14 o 
  -9  12   2      620.32      652.05     17.54 o 
  -8  12   2      521.59      539.07     12.60 o 
  -7  12   2      776.35      805.15     14.39 o 
  -6  12   2      247.26      277.05      9.45 o 
  -5  12   2      519.98      540.40     13.90 o 
  -4  12   2      562.55      548.34     15.55 o 
  -3  12   2     2371.35     2294.86     41.88 o 
  -2  12   2       54.24       57.41      6.00 o 
  -1  12   2      995.23      984.21     17.70 o 
   0  12   2     1325.99     1335.17     32.32 o 
   1  12   2     1108.12     1116.25     19.37 o 
   2  12   2     2867.60     2830.10     38.65 o 
   3  12   2     1237.32     1256.28     23.68 o 
   4  12   2       51.89       59.39      5.86 o 
   5  12   2      158.91      149.32      8.68 o 
   6  12   2      297.96      311.24     14.70 o 
   7  12   2      211.19      244.76     14.11 o 
   8  12   2      236.48      248.13     15.56 o 
  -9  13   2        1.04       -1.21      9.89 o 
  -8  13   2       34.49       48.65     14.13 o 
  -7  13   2      207.82      207.72     13.33 o 
  -6  13   2     3381.97     3428.88     60.49 o 
  -5  13   2     4058.08     4108.21     70.04 o 
  -4  13   2     1784.44     1702.12     33.84 o 
  -3  13   2      809.21      811.77     19.99 o 
  -2  13   2       60.56       58.00      6.00 o 
  -1  13   2      328.36      326.65     11.50 o 
   0  13   2      217.29      198.09     12.72 o 
   1  13   2      591.31      578.33     14.39 o 
   2  13   2      478.47      487.55     15.98 o 
   3  13   2      672.50      687.56     13.70 o 
   4  13   2     1373.53     1430.73     28.88 o 
   5  13   2     6335.77     6414.81     94.25 o 
   6  13   2      114.32      130.27      8.91 o 
   7  13   2      917.98      991.47     40.19 o 
  -8  14   2     1093.55     1102.01     42.42 o 
  -7  14   2     1563.92     1556.40     51.31 o 
  -6  14   2      260.03      241.89     18.58 o 
  -5  14   2       74.80       79.48     11.71 o 
  -4  14   2       28.27       32.64      5.69 o 
  -3  14   2     1113.74     1081.54     24.71 o 
  -2  14   2      119.99      113.12      8.13 o 
  -1  14   2     2066.01     2000.06     38.11 o 
   0  14   2     1083.70     1028.02     23.01 o 
   1  14   2     1244.78     1220.53     40.40 o 
   2  14   2     2032.04     2035.18     41.44 o 
   3  14   2      445.38      455.85     16.70 o 
   4  14   2      127.30      127.18      5.74 o 
   5  14   2      209.22      224.66      8.61 o 
   6  14   2      110.06      118.91     15.14 o 
   7  14   2      635.35      639.35     31.91 o 
  -7  15   2      799.43      816.71     34.74 o 
  -6  15   2      497.07      487.06     25.44 o 
  -5  15   2      709.29      703.36     19.55 o 
  -4  15   2      581.33      576.93     17.23 o 
  -3  15   2     2453.70     2413.94     45.30 o 
  -2  15   2     1512.49     1511.49     31.56 o 
  -1  15   2       15.30       21.03      5.12 o 
   0  15   2      178.19      189.10      9.60 o 
   1  15   2        0.57        2.02      6.86 o 
   2  15   2     1314.11     1248.41     42.83 o 
   3  15   2      660.68      638.56     29.48 o 
   4  15   2      592.04      616.87     20.69 o 
   5  15   2      671.09      693.63     22.56 o 
  -5  16   2      169.65      163.54     16.56 o 
  -4  16   2        6.45        6.60      7.87 o 
  -3  16   2       63.18       68.90      7.56 o 
  -2  16   2     1823.24     1764.90     36.97 o 
  -1  16   2     2071.59     2063.38     45.47 o 
   0  16   2     2378.97     2272.39     63.86 o 
   1  16   2     1286.80     1175.65     40.80 o 
   2  16   2      297.58      325.49     20.60 o 
   3  16   2      377.64      363.05     22.21 o 
   4  16   2       36.79       51.68     12.11 o 
  -3  17   2      660.33      672.47     19.56 o 
  -2  17   2     1785.11     1753.37     36.28 o 
  -1  17   2       12.40       16.15      8.48 o 
   0  17   2      233.74      218.87     18.58 o 
   1  17   2      418.75      382.04     22.21 o 
   2  17   2      204.91      214.02     19.38 o 
 -13   0   3     1571.58     1431.52     48.49 o 
 -12   0   3      173.77      162.33     16.15 o 
 -11   0   3      243.73      253.60     18.17 o 
 -10   0   3      680.52      684.10     36.55 o 
  -9   0   3      238.89      230.54      7.81 o 
  -8   0   3      146.89      145.18      6.29 o 
  -7   0   3      435.65      470.63     12.80 o 
  -6   0   3    11047.34    10908.32    121.67 o 
  -5   0   3     2488.11     2421.19     31.85 o 
  -4   0   3      693.17      668.63     10.12 o 
  -3   0   3      217.44      168.65      4.62 o 
  -2   0   3     3481.35     3454.29     40.54 o 
  -1   0   3     1154.89     1156.99     14.37 o 
   0   0   3      167.03      148.93      4.14 o 
   1   0   3       44.31       53.77      2.28 o 
   2   0   3     5755.73     6014.59     93.35 o 
   3   0   3      948.96      886.36     18.14 o 
   4   0   3     5301.28     5391.86    117.71 o 
   5   0   3     6500.54     6573.38    102.19 o 
   6   0   3      281.60      262.50     13.73 o 
   7   0   3     2237.55     2229.44     56.60 o 
   8   0   3      120.10      112.66     10.50 o 
   9   0   3      451.70      445.86     19.39 o 
  10   0   3     3533.23     3477.04     85.73 o 
  11   0   3       35.56       46.03      8.88 o 
 -13   1   3      273.72      284.15     14.12 o 
 -12   1   3      386.65      381.50     15.41 o 
 -11   1   3     1427.51     1420.38     26.28 o 
 -10   1   3     1769.36     1754.09     22.88 o 
  -9   1   3     1456.33     1423.39     18.01 o 
  -8   1   3     1190.46     1132.98     14.22 o 
  -7   1   3     1710.31     1748.21     18.13 o 
  -6   1   3     1157.20     1071.92     11.82 o 
  -5   1   3      836.35      812.38      8.73 o 
  -4   1   3     1203.45     1180.10     11.52 o 
  -3   1   3     5821.48     5791.25     43.28 o 
  -2   1   3      376.33      364.20      4.64 o 
  -1   1   3     3398.98     3351.68     26.57 o 
   0   1   3      971.76      955.09      8.90 o 
   1   1   3     2327.22     2287.02     22.36 o 
   2   1   3     9288.90     9181.37     81.85 o 
   3   1   3     1873.06     1789.26     22.33 o 
   4   1   3      200.14      223.82      5.84 o 
   5   1   3      404.09      404.11      9.40 o 
   6   1   3       12.51       14.54      3.85 o 
   7   1   3      357.35      356.94     11.51 o 
   8   1   3      680.54      630.77     16.54 o 
   9   1   3     1063.46     1060.60     23.82 o 
  10   1   3     3446.65     3370.59     59.03 o 
  11   1   3      392.20      424.44     21.40 o 
 -13   2   3      921.71      970.21     26.84 o 
 -12   2   3     1306.31     1289.01     31.26 o 
 -11   2   3      226.55      214.14      9.46 o 
 -10   2   3       60.29       65.01      4.15 o 
  -9   2   3      590.12      586.68      9.91 o 
  -8   2   3     1257.46     1241.54     16.20 o 
  -7   2   3     1524.55     1481.98     15.79 o 
  -6   2   3     3141.24     3021.85     26.24 o 
  -5   2   3     3431.76     3523.49     30.59 o 
  -4   2   3     1185.40     1167.18     10.79 o 
  -3   2   3     9250.30     9167.21     69.44 o 
  -2   2   3     6088.16     6102.86     45.27 o 
  -1   2   3      379.32      428.27      5.08 o 
   0   2   3      709.91      740.22     11.78 o 
   1   2   3     1939.29     2019.64     19.26 o 
   2   2   3      404.75      403.24      6.01 o 
   3   2   3      226.26      216.00      3.98 o 
   4   2   3     2125.74     2159.95     30.94 o 
   5   2   3     1512.08     1455.01     22.68 o 
   6   2   3     4486.75     4386.07     58.25 o 
   7   2   3     4155.58     4031.65     66.62 o 
   8   2   3     2550.93     2434.03     43.54 o 
   9   2   3       62.55       67.87      7.27 o 
  10   2   3        1.45       12.11      7.27 o 
  11   2   3        1.13       -0.81      6.86 o 
 -12   3   3      213.34      217.41     10.34 o 
 -11   3   3     3617.38     3566.43     55.13 o 
 -10   3   3     1722.32     1728.99     23.99 o 
  -9   3   3     3181.54     3134.10     36.78 o 
  -8   3   3     7628.54     7436.99     78.11 o 
  -7   3   3      799.20      805.07     12.71 o 
  -6   3   3       13.31       13.19      1.77 o 
  -5   3   3        6.03       10.61      1.66 o 
  -4   3   3      855.32      881.50      9.08 o 
  -3   3   3      452.44      422.00      5.23 o 
  -2   3   3     5368.22     5395.14     41.72 o 
  -1   3   3     9345.50     9256.60     75.62 o 
   0   3   3    21198.75    20619.83    173.48 o 
   1   3   3     1666.24     1717.56     16.88 o 
   2   3   3      267.19      269.01      4.70 o 
   3   3   3     3388.57     3446.56     34.32 o 
   4   3   3      814.99      759.62     14.80 o 
   5   3   3     3039.29     3081.54     42.44 o 
   6   3   3       33.33       40.00      3.91 o 
   7   3   3      940.73      904.28     19.96 o 
   8   3   3       39.22       41.17      6.46 o 
   9   3   3     2277.91     2168.91     60.23 o 
  10   3   3      937.49      906.04     33.53 o 
  11   3   3      204.19      176.47     16.15 o 
 -12   4   3      431.35      419.00     13.56 o 
 -11   4   3      383.01      382.63     11.53 o 
 -10   4   3      465.33      464.96     11.50 o 
  -9   4   3      187.53      181.90      9.44 o 
  -8   4   3     3229.19     3211.55     41.74 o 
  -7   4   3      144.43      143.93      5.65 o 
  -6   4   3     2547.31     2472.63     28.14 o 
  -5   4   3    12377.82    12231.48     95.72 o 
  -4   4   3     3458.85     3333.46     28.89 o 
  -3   4   3    10206.98    10046.47     78.74 o 
  -2   4   3       15.65       20.32      1.61 o 
  -1   4   3      647.20      663.68      8.28 o 
   0   4   3     6967.84     7118.53     61.62 o 
   1   4   3       50.64       58.88      2.90 o 
   2   4   3     1722.28     1678.96     16.64 o 
   3   4   3     2167.76     2254.50     28.96 o 
   4   4   3     2547.57     2609.06     30.40 o 
   5   4   3     1701.31     1627.82     20.03 o 
   6   4   3     1665.89     1608.85     25.05 o 
   7   4   3     1875.21     1870.21     29.09 o 
   8   4   3     2024.88     1920.60     54.97 o 
   9   4   3      559.85      567.85     25.44 o 
  10   4   3      115.71      130.02     14.54 o 
 -12   5   3     1593.96     1608.75     39.31 o 
 -11   5   3      443.06      447.86     11.67 o 
 -10   5   3      375.47      383.76     12.27 o 
  -9   5   3     1546.46     1502.48     27.64 o 
  -8   5   3     3792.46     3749.83     53.32 o 
  -7   5   3     3566.06     3489.59     39.48 o 
  -6   5   3      450.05      436.22      8.00 o 
  -5   5   3     1302.92     1251.12     14.24 o 
  -4   5   3     6413.77     6265.71     56.54 o 
  -3   5   3     3774.05     3746.15     29.94 o 
  -2   5   3     1268.27     1273.47     13.93 o 
  -1   5   3      842.85      841.61     11.17 o 
   0   5   3     2581.85     2583.02     24.41 o 
   1   5   3     6573.20     6571.37     57.23 o 
   2   5   3     2885.89     2913.10     29.76 o 
   3   5   3     7766.59     7626.10     96.30 o 
   4   5   3      628.59      646.23     13.05 o 
   5   5   3      677.86      665.19     10.39 o 
   6   5   3      825.21      810.84     15.96 o 
   7   5   3      653.86      663.13     18.71 o 
   8   5   3      130.85      138.91     14.54 o 
   9   5   3      398.65      350.14     20.60 o 
  10   5   3     1458.23     1460.56     48.08 o 
 -12   6   3      181.87      196.45     10.45 o 
 -11   6   3       52.54       54.86      7.75 o 
 -10   6   3       71.92       75.17      5.94 o 
  -9   6   3      143.10      137.56      8.11 o 
  -8   6   3      266.37      272.56      9.65 o 
  -7   6   3      538.31      539.85     10.11 o 
  -6   6   3     8315.36     8227.48     80.10 o 
  -5   6   3     2500.76     2442.66     26.67 o 
  -4   6   3     1656.45     1659.59     19.36 o 
  -3   6   3     2638.20     2477.48     26.30 o 
  -2   6   3     1579.06     1557.44     18.43 o 
  -1   6   3     1602.52     1614.21     16.52 o 
   0   6   3       54.51       47.50      2.57 o 
   1   6   3      439.39      460.01     10.43 o 
   2   6   3     3759.56     3776.71     37.84 o 
   3   6   3      373.64      359.67      7.31 o 
   4   6   3     3254.83     3264.62     37.78 o 
   5   6   3     5067.21     5070.23     71.05 o 
   6   6   3      150.26      162.16      6.16 o 
   7   6   3     3375.19     3389.16     61.48 o 
   8   6   3       12.59       33.10      8.88 o 
   9   6   3      636.42      637.74     28.68 o 
  10   6   3     1252.84     1180.86     42.42 o 
 -12   7   3      353.18      383.24     21.00 o 
 -11   7   3     2074.69     2163.31     33.03 o 
 -10   7   3     3189.76     3229.66     49.67 o 
  -9   7   3     1900.28     1854.89     31.45 o 
  -8   7   3      273.23      260.27      8.48 o 
  -7   7   3      374.31      361.66      9.33 o 
  -6   7   3        2.73        3.62      2.27 o 
  -5   7   3     1155.66     1126.50     14.38 o 
  -4   7   3       73.85       66.67      2.90 o 
  -3   7   3     1586.46     1591.86     18.09 o 
  -2   7   3      458.66      443.43      8.10 o 
  -1   7   3     8214.64     8038.80     77.07 o 
   0   7   3     1464.67     1419.39     17.58 o 
   1   7   3     1283.32     1298.49     16.39 o 
   2   7   3     5925.42     5827.81     63.88 o 
   3   7   3      395.37      390.38      8.36 o 
   4   7   3      110.19      115.86      6.04 o 
   5   7   3      242.70      234.39     10.84 o 
   6   7   3      577.21      571.09     12.71 o 
   7   7   3       21.73       28.89      3.47 o 
   8   7   3     1661.10     1623.19     36.14 o 
   9   7   3     1554.47     1554.78     51.31 o 
  10   7   3     3001.44     2996.53     83.69 o 
 -11   8   3       95.93      105.75      8.29 o 
 -10   8   3      634.85      655.18     16.86 o 
  -9   8   3      520.89      525.75     14.18 o 
  -8   8   3      192.96      218.49      7.91 o 
  -7   8   3     1441.14     1445.97     20.57 o 
  -6   8   3     3042.45     3066.58     36.83 o 
  -5   8   3      322.74      316.08      6.96 o 
  -4   8   3      129.05      125.20      5.54 o 
  -3   8   3     3700.47     3642.92     43.09 o 
  -2   8   3     8284.62     8054.10     77.20 o 
  -1   8   3      137.17      117.13      6.53 o 
   0   8   3      323.78      339.52      9.58 o 
   1   8   3     2141.12     2171.26     26.79 o 
   2   8   3      501.13      519.17     11.83 o 
   3   8   3       79.62       78.80      3.94 o 
   4   8   3     1017.28     1056.21     21.43 o 
   5   8   3     1819.21     1798.22     31.88 o 
   6   8   3     3932.70     4019.58     61.45 o 
   7   8   3     4211.15     4361.81     69.14 o 
   8   8   3      714.47      727.49     16.25 o 
   9   8   3      331.72      319.43     21.81 o 
 -11   9   3     1766.46     1814.04     32.97 o 
 -10   9   3     1091.70     1128.55     23.34 o 
  -9   9   3     1018.78     1043.50     19.23 o 
  -8   9   3     2401.41     2374.80     34.95 o 
  -7   9   3       11.07       17.36      5.01 o 
  -6   9   3     1011.92     1015.08     18.08 o 
  -5   9   3       28.57       38.16      6.42 o 
  -4   9   3       85.16       78.12      4.74 o 
  -3   9   3      521.45      504.77     10.09 o 
  -2   9   3     1150.63     1130.25     16.90 o 
  -1   9   3     1405.60     1388.01     18.37 o 
   0   9   3     4246.95     4227.73     47.77 o 
   1   9   3      749.48      758.06     13.92 o 
   2   9   3     1907.48     1945.26     26.72 o 
   3   9   3     1414.02     1402.15     26.24 o 
   4   9   3       15.94       17.09      5.28 o 
   5   9   3      173.67      196.77      9.79 o 
   6   9   3       35.86       40.18      5.75 o 
   7   9   3      800.13      810.30     19.27 o 
   8   9   3      189.68      189.89     10.40 o 
   9   9   3     1278.04     1245.11     46.46 o 
 -10  10   3      176.34      186.18      8.84 o 
  -9  10   3       24.93       41.55      6.53 o 
  -8  10   3      461.99      477.20     10.38 o 
  -7  10   3       11.28       11.86      2.86 o 
  -6  10   3     1594.26     1552.28     26.50 o 
  -5  10   3     8136.85     8027.05    104.01 o 
  -4  10   3      746.66      746.56     15.39 o 
  -3  10   3     2256.70     2261.47     33.92 o 
  -2  10   3       50.90       51.63      4.72 o 
  -1  10   3       11.85       12.94      2.09 o 
   0  10   3     5621.66     5482.44     62.40 o 
   1  10   3       81.30       84.88      4.21 o 
   2  10   3      653.84      627.35     15.13 o 
   3  10   3     3157.35     3203.60     50.72 o 
   4  10   3     3173.18     3165.28     58.76 o 
   5  10   3      765.28      780.07     22.56 o 
   6  10   3      744.99      747.11     22.34 o 
   7  10   3      145.64      152.42      9.44 o 
   8  10   3      997.07     1030.88     40.80 o 
 -10  11   3       37.69       34.12      8.28 o 
  -9  11   3      781.86      822.06     33.39 o 
  -8  11   3     4611.22     4719.02     55.32 o 
  -7  11   3      693.25      710.01     16.53 o 
  -6  11   3      357.89      367.47     13.33 o 
  -5  11   3        2.85        8.38      3.65 o 
  -4  11   3      959.39      937.89     25.05 o 
  -3  11   3      748.16      725.79     18.69 o 
  -2  11   3      955.16      917.35     17.54 o 
  -1  11   3      867.03      856.20     16.63 o 
   0  11   3     3084.56     3012.74     45.36 o 
   1  11   3     1250.94     1254.43     19.58 o 
   2  11   3     1264.93     1284.98     28.11 o 
   3  11   3     3476.70     3440.97     54.12 o 
   4  11   3      576.48      595.12     16.08 o 
   5  11   3      373.70      402.57     16.40 o 
   6  11   3      521.03      507.64     18.70 o 
   7  11   3      616.09      608.15     17.33 o 
   8  11   3      111.83      135.29     12.28 o 
  -9  12   3      526.96      534.39     19.98 o 
  -8  12   3      729.41      733.34     17.53 o 
  -7  12   3      696.02      672.16     16.23 o 
  -6  12   3     2108.80     2110.79     41.68 o 
  -5  12   3     1377.43     1360.77     35.96 o 
  -4  12   3     2145.71     2081.62     40.30 o 
  -3  12   3     3099.65     2943.79     52.75 o 
  -2  12   3     1344.64     1299.10     27.52 o 
  -1  12   3       48.56       48.42      4.92 o 
   0  12   3      419.29      415.15     28.27 o 
   1  12   3        3.30        2.75      2.66 o 
   2  12   3      883.13      888.48     16.81 o 
   3  12   3       92.52       87.00      7.05 o 
   4  12   3     1064.20     1082.79     23.43 o 
   5  12   3     1323.69     1323.08     32.71 o 
   6  12   3      651.84      666.61     26.86 o 
   7  12   3     2346.78     2450.93    102.26 o 
  -8  13   3      421.33      430.94     16.04 o 
  -7  13   3       19.39       14.95      6.66 o 
  -6  13   3      202.73      203.97     11.61 o 
  -5  13   3      729.76      711.92     19.84 o 
  -4  13   3      205.13      203.88     10.42 o 
  -3  13   3      479.99      462.32     15.13 o 
  -2  13   3      225.27      235.12     10.97 o 
  -1  13   3     5839.76     5649.73     92.41 o 
   0  13   3     2788.30     2800.06    101.89 o 
   1  13   3     1270.70     1256.03     29.56 o 
   2  13   3     1423.78     1415.79     22.98 o 
   3  13   3       93.05       99.17      6.25 o 
   4  13   3      863.36      875.34     20.75 o 
   5  13   3      100.90       98.50      8.31 o 
   6  13   3      310.68      327.21     16.27 o 
  -7  14   3      435.20      447.13     16.44 o 
  -6  14   3     2590.25     2589.58     58.61 o 
  -5  14   3      597.86      600.97     18.69 o 
  -4  14   3      591.85      600.74     18.13 o 
  -3  14   3     1596.55     1587.80     33.41 o 
  -2  14   3     1743.12     1724.94     35.22 o 
  -1  14   3      380.93      353.05     12.88 o 
   0  14   3       28.67       42.80      9.69 o 
   1  14   3       72.26       75.91     12.11 o 
   2  14   3     1076.48     1073.40     45.45 o 
   3  14   3       35.77       44.79      4.25 o 
   4  14   3      438.56      447.63     24.64 o 
   5  14   3     2073.32     2143.29     47.15 o 
  -6  15   3      532.70      551.28     17.96 o 
  -5  15   3      437.84      460.59     16.12 o 
  -4  15   3     1627.81     1582.36     39.80 o 
  -3  15   3     1121.52     1141.12     26.98 o 
  -2  15   3      408.74      405.68     14.37 o 
  -1  15   3      121.37      122.75     14.13 o 
   0  15   3      211.96      222.10     18.98 o 
   1  15   3     1255.51     1268.55     44.04 o 
   2  15   3     1958.93     1957.54     60.62 o 
   3  15   3     2054.59     2093.00     45.29 o 
   4  15   3       87.71       96.39     10.55 o 
  -4  16   3       20.33       19.38      6.28 o 
  -3  16   3     1281.34     1228.39     30.50 o 
  -2  16   3       48.36       50.18      7.07 o 
  -1  16   3       47.68       68.24     11.71 o 
   0  16   3      442.26      451.51     24.64 o 
   1  16   3       10.88       20.19      8.88 o 
   2  16   3      198.64      197.87     19.38 o 
 -12   0   4      403.80      367.90     22.62 o 
 -11   0   4     1917.72     1908.65     40.99 o 
 -10   0   4     3564.53     3574.66     48.62 o 
  -9   0   4     3150.69     3113.62     43.60 o 
  -8   0   4     2691.92     2621.30     37.72 o 
  -7   0   4     1029.44     1047.34     18.50 o 
  -6   0   4       24.19       25.58      4.35 o 
  -5   0   4        6.05       13.62      3.31 o 
  -4   0   4       55.20       63.72      4.07 o 
  -3   0   4        2.44        7.86      2.73 o 
  -2   0   4       13.89       14.82      2.47 o 
  -1   0   4    25864.92    24634.30    379.05 o 
   0   0   4     5278.68     5107.42     63.53 o 
   1   0   4       49.85       64.11      5.71 o 
   2   0   4      516.37      519.31     14.14 o 
   3   0   4     2338.59     2184.58     39.17 o 
   4   0   4    10143.39     9743.73    212.77 o 
   5   0   4      189.21      200.29     12.52 o 
   6   0   4      179.38      170.81     12.52 o 
   7   0   4     2003.34     1945.62     52.54 o 
   8   0   4      278.75      303.68     16.56 o 
   9   0   4      485.52      492.71     22.21 o 
 -12   1   4      472.64      504.58     18.98 o 
 -11   1   4      241.80      248.58     10.78 o 
 -10   1   4      292.07      294.55      7.37 o 
  -9   1   4     3783.08     3736.35     35.95 o 
  -8   1   4      292.51      292.13      6.52 o 
  -7   1   4      675.67      646.74     10.53 o 
  -6   1   4     1596.83     1551.02     18.61 o 
  -5   1   4     4021.52     3996.59     34.29 o 
  -4   1   4     7220.04     7037.01     57.08 o 
  -3   1   4     3349.53     3324.53     30.66 o 
  -2   1   4     2649.39     2624.18     22.28 o 
  -1   1   4      415.99      402.44      5.53 o 
   0   1   4     2476.23     2458.51     26.28 o 
   1   1   4      489.26      479.73      7.39 o 
   2   1   4     1073.38     1085.53     16.00 o 
   3   1   4      178.50      177.43      5.69 o 
   4   1   4     2424.42     2408.01     35.01 o 
   5   1   4      858.90      829.05     20.80 o 
   6   1   4     1192.30     1141.01     34.95 o 
   7   1   4     3479.45     3379.53     58.47 o 
   8   1   4     1535.33     1505.30     31.13 o 
   9   1   4      175.92      171.72     12.92 o 
 -12   2   4      986.96      991.82     34.43 o 
 -11   2   4     1437.20     1429.86     22.66 o 
 -10   2   4      352.14      345.83      9.05 o 
  -9   2   4     1143.93     1129.33     17.60 o 
  -8   2   4     3050.15     3055.31     31.70 o 
  -7   2   4     1503.59     1505.68     17.91 o 
  -6   2   4      947.60      899.12     13.13 o 
  -5   2   4       89.15       85.74      3.66 o 
  -4   2   4      630.05      607.76      8.19 o 
  -3   2   4     1074.18     1035.47     11.08 o 
  -2   2   4     1196.90     1187.93     12.02 o 
  -1   2   4     1432.24     1408.97     15.99 o 
   0   2   4     3406.31     3385.94     34.98 o 
   1   2   4     2769.55     2708.18     28.51 o 
   2   2   4     7378.43     7289.97     70.12 o 
   3   2   4     2652.46     2589.93     37.18 o 
   4   2   4      219.72      210.34      7.44 o 
   5   2   4      274.89      274.57     10.35 o 
   6   2   4      102.47      113.67      7.65 o 
   7   2   4       11.16       12.08      4.65 o 
   8   2   4        5.08       13.31      4.54 o 
   9   2   4     1029.73      982.02     35.14 o 
 -12   3   4        3.52        7.89      5.04 o 
 -11   3   4        1.08        0.75      3.61 o 
 -10   3   4      364.73      365.35     10.65 o 
  -9   3   4     1581.39     1530.72     21.87 o 
  -8   3   4     1503.91     1473.58     20.12 o 
  -7   3   4      630.50      628.89      9.66 o 
  -6   3   4     8165.67     8077.88     75.01 o 
  -5   3   4     2202.75     2160.94     22.11 o 
  -4   3   4      352.48      321.51      5.89 o 
  -3   3   4     6274.27     6147.14     52.14 o 
  -2   3   4     1105.69     1094.41     11.17 o 
  -1   3   4      982.56      973.28     16.43 o 
   0   3   4     1653.85     1596.91     18.65 o 
   1   3   4        2.37        2.37      2.02 o 
   2   3   4      259.40      234.03      5.84 o 
   3   3   4     2955.38     2864.41     33.18 o 
   4   3   4     2298.58     2364.43     46.07 o 
   5   3   4     3813.14     3781.70     52.19 o 
   6   3   4     1794.37     1715.37     33.30 o 
   7   3   4      451.90      457.76     19.39 o 
   8   3   4      321.68      294.80     18.17 o 
   9   3   4      321.28      317.41     19.38 o 
 -12   4   4      155.90      170.74     10.57 o 
 -11   4   4     3568.40     3623.78     49.74 o 
 -10   4   4      929.37      957.17     18.54 o 
  -9   4   4      675.50      648.41     14.36 o 
  -8   4   4     1349.26     1341.78     22.51 o 
  -7   4   4      445.32      435.15      7.48 o 
  -6   4   4     1256.13     1242.79     14.39 o 
  -5   4   4       23.82       28.63      2.87 o 
  -4   4   4      144.61      137.66      4.09 o 
  -3   4   4      799.98      809.93      9.48 o 
  -2   4   4     2244.10     2245.97     23.66 o 
  -1   4   4      633.62      606.80      8.98 o 
   0   4   4     3673.92     3695.43     35.98 o 
   1   4   4      960.52      939.40     14.07 o 
   2   4   4     4908.00     4875.18     54.53 o 
   3   4   4     1491.87     1451.04     19.21 o 
   4   4   4      429.69      408.06      8.38 o 
   5   4   4     1413.78     1418.65     38.10 o 
   6   4   4      318.12      305.54     10.96 o 
   7   4   4      176.08      181.31     16.15 o 
   8   4   4      358.02      369.11     21.00 o 
   9   4   4     2359.54     2232.28     64.67 o 
 -11   5   4      398.67      398.33     11.83 o 
 -10   5   4       30.91       37.35      5.86 o 
  -9   5   4     1135.27     1115.25     22.69 o 
  -8   5   4      887.53      881.99     16.23 o 
  -7   5   4      255.79      242.55      7.18 o 
  -6   5   4      980.51      958.44     15.19 o 
  -5   5   4      125.19      137.16      4.08 o 
  -4   5   4     1471.86     1466.59     15.72 o 
  -3   5   4     8073.25     7941.18     77.40 o 
  -2   5   4     3201.70     3107.72     31.26 o 
  -1   5   4      409.81      417.48      7.67 o 
   0   5   4       54.23       55.96      3.12 o 
   1   5   4     3197.62     3151.80     37.35 o 
   2   5   4     1096.07     1138.62     16.36 o 
   3   5   4       29.18       32.39      3.11 o 
   4   5   4      522.09      525.94      9.27 o 
   5   5   4     1998.53     1979.63     30.73 o 
   6   5   4     3160.90     3181.30     58.32 o 
   7   5   4     2545.55     2481.25     69.13 o 
   8   5   4      633.54      588.87     27.46 o 
   9   5   4      100.77       93.28     13.73 o 
 -11   6   4      786.20      800.64     19.85 o 
 -10   6   4     2259.26     2303.97     38.87 o 
  -9   6   4     1471.63     1466.03     27.51 o 
  -8   6   4     1874.23     1847.66     31.00 o 
  -7   6   4     1054.89     1018.38     15.97 o 
  -6   6   4      118.67      132.08      5.05 o 
  -5   6   4      540.06      541.48      7.68 o 
  -4   6   4      136.53      132.62      4.75 o 
  -3   6   4       10.84       27.24      3.70 o 
  -2   6   4      521.33      513.67      8.88 o 
  -1   6   4     9761.35     9597.89     98.09 o 
   0   6   4     2013.87     1989.39     25.61 o 
   1   6   4      712.82      750.37     13.59 o 
   2   6   4      901.64      903.00     14.10 o 
   3   6   4     1599.54     1551.23     21.04 o 
   4   6   4     1879.76     1828.79     28.41 o 
   5   6   4      313.37      315.65     11.37 o 
   6   6   4        4.09        5.51      5.28 o 
   7   6   4     1202.33     1126.34     40.40 o 
   8   6   4      354.95      343.67     21.81 o 
   9   6   4      643.17      624.81     29.89 o 
 -11   7   4      113.51      119.50      9.04 o 
 -10   7   4      458.59      463.42     16.89 o 
  -9   7   4      960.33      948.20     18.63 o 
  -8   7   4      151.01      155.60      7.60 o 
  -7   7   4      411.07      428.60      9.63 o 
  -6   7   4     3177.04     3091.19     33.75 o 
  -5   7   4     4514.35     4370.40     50.92 o 
  -4   7   4     6884.24     6815.95     67.12 o 
  -3   7   4      525.48      525.70      9.18 o 
  -2   7   4        6.59       10.19      2.47 o 
  -1   7   4      350.69      345.55      7.96 o 
   0   7   4     3516.15     3466.62     44.43 o 
   1   7   4     1193.89     1209.18     19.19 o 
   2   7   4     2274.66     2212.41     30.39 o 
   3   7   4      807.54      852.22     14.95 o 
   4   7   4     4328.17     4434.80     59.67 o 
   5   7   4      525.51      533.22     13.41 o 
   6   7   4       91.89       94.73      5.64 o 
   7   7   4     3249.81     3305.18     62.47 o 
   8   7   4      422.54      417.98     24.63 o 
 -10   8   4      356.28      367.11     13.00 o 
  -9   8   4     1140.93     1137.19     20.86 o 
  -8   8   4     3061.34     3038.04     42.09 o 
  -7   8   4     2119.98     2146.35     32.51 o 
  -6   8   4      190.02      191.90      5.08 o 
  -5   8   4       57.62       59.12      4.78 o 
  -4   8   4      926.13      908.44     13.65 o 
  -3   8   4      142.13      145.87      5.21 o 
  -2   8   4      168.85      167.65      5.86 o 
  -1   8   4     3670.16     3663.52     43.17 o 
   0   8   4     2808.95     2752.62     36.68 o 
   1   8   4     1769.91     1731.43     25.30 o 
   2   8   4     3520.70     3504.37     49.55 o 
   3   8   4     3064.60     3016.69     48.62 o 
   4   8   4      179.89      185.09      9.49 o 
   5   8   4        7.72        8.79      4.45 o 
   6   8   4       50.72       50.70      4.63 o 
   7   8   4        1.63        2.02      5.71 o 
   8   8   4      147.40      138.50     16.96 o 
 -10   9   4       80.54       81.38      7.71 o 
  -9   9   4      305.34      308.09     10.04 o 
  -8   9   4      717.99      722.42     13.34 o 
  -7   9   4      305.71      309.75      7.88 o 
  -6   9   4     2869.65     2893.90     44.04 o 
  -5   9   4     3195.44     3061.51     40.57 o 
  -4   9   4     1346.14     1315.89     23.55 o 
  -3   9   4     3835.45     3673.33     42.55 o 
  -2   9   4      328.86      330.25      7.66 o 
  -1   9   4      829.76      843.29     19.45 o 
   0   9   4     1387.84     1356.63     21.13 o 
   1   9   4      572.15      571.52     11.92 o 
   2   9   4        2.13       16.15      5.42 o 
   3   9   4      701.24      719.65     21.28 o 
   4   9   4     1188.39     1196.78     24.88 o 
   5   9   4     1400.52     1434.34     28.56 o 
   6   9   4     1126.40     1142.57     27.64 o 
   7   9   4      646.41      657.70     27.26 o 
  -9  10   4     1395.73     1431.20     27.56 o 
  -8  10   4      899.49      911.60     19.06 o 
  -7  10   4        5.91        5.19      5.40 o 
  -6  10   4     1552.54     1529.30     33.29 o 
  -5  10   4      144.95      125.06      9.41 o 
  -4  10   4      256.22      244.77      9.07 o 
  -3  10   4      756.54      736.32     16.14 o 
  -2  10   4      775.08      763.89     12.28 o 
  -1  10   4     2240.55     2231.90     28.47 o 
   0  10   4     4205.94     4260.88     69.18 o 
   1  10   4       24.89       44.96     14.38 o 
   2  10   4     2543.02     2563.20     43.26 o 
   3  10   4      731.78      722.53     21.84 o 
   4  10   4      413.40      392.86     16.27 o 
   5  10   4     1244.36     1276.65     26.94 o 
   6  10   4        6.86       15.44      5.22 o 
   7  10   4      303.77      310.30     19.79 o 
  -9  11   4      252.49      289.99     14.27 o 
  -8  11   4      714.13      715.31     29.48 o 
  -7  11   4      682.92      659.57     27.87 o 
  -6  11   4      606.87      579.98     25.85 o 
  -5  11   4      110.72       87.62     12.11 o 
  -4  11   4      455.53      441.54     15.39 o 
  -3  11   4     5996.91     5889.63     79.55 o 
  -2  11   4     1467.67     1448.54     25.51 o 
  -1  11   4       85.42       91.20      4.45 o 
   0  11   4       75.13       84.87      4.76 o 
   1  11   4     2361.90     2330.29     39.94 o 
   2  11   4       93.49      123.48     21.97 o 
   3  11   4      107.91      103.87     10.13 o 
   4  11   4      129.58      150.13     11.98 o 
   5  11   4     1444.41     1446.89     48.08 o 
   6  11   4     2905.13     2974.79    103.09 o 
  -8  12   4     1040.02     1001.00     36.76 o 
  -7  12   4      710.85      680.57     28.68 o 
  -6  12   4       47.24       51.28     10.50 o 
  -5  12   4      342.04      371.13     21.00 o 
  -4  12   4      265.13      241.49     17.36 o 
  -3  12   4      633.85      627.43     18.50 o 
  -2  12   4      445.52      435.66     12.29 o 
  -1  12   4      954.67      927.13     18.98 o 
   0  12   4      345.79      353.94      8.00 o 
   1  12   4     1660.98     1717.74     27.73 o 
   2  12   4     2659.07     2720.16     45.94 o 
   3  12   4      471.31      461.25     14.76 o 
   4  12   4       46.51       48.20      8.55 o 
   5  12   4       44.61       43.55      9.29 o 
  -7  13   4      305.88      321.33     33.72 o 
  -6  13   4     2739.21     2592.84     71.55 o 
  -5  13   4     1248.87     1168.76     40.80 o 
  -4  13   4     1761.84     1657.17     51.32 o 
  -3  13   4      113.10      122.18      9.49 o 
  -2  13   4      116.67      121.84      9.37 o 
  -1  13   4       74.71       74.61     12.52 o 
   0  13   4     1048.22     1044.72     27.13 o 
   1  13   4      802.23      817.50     15.76 o 
   2  13   4     1627.03     1616.33     31.02 o 
   3  13   4      495.34      522.11     15.69 o 
   4  13   4     2729.46     2848.51     58.31 o 
  -5  14   4      122.91      142.54     15.75 o 
  -4  14   4      506.72      497.96     25.04 o 
  -3  14   4       37.72       45.20      6.99 o 
  -2  14   4      115.98      123.49      9.60 o 
  -1  14   4     2939.04     2784.74     78.03 o 
   0  14   4     1034.83      981.62     38.38 o 
   1  14   4      505.39      512.58     19.13 o 
   2  14   4      475.50      467.89     18.42 o 
   3  14   4     1288.50     1315.66     44.44 o 
  -3  15   4     2067.62     2036.65     42.09 o 
  -2  15   4      537.83      523.01     26.66 o 
  -1  15   4      429.55      443.02     25.04 o 
   0  15   4       97.92      107.41     15.34 o 
 -11   0   5       41.25       46.29     10.50 o 
 -10   0   5      929.94      935.53     18.21 o 
  -9   0   5      121.38      129.98     10.00 o 
  -8   0   5      101.05      111.33      7.99 o 
  -7   0   5     3777.56     3613.74     65.50 o 
  -6   0   5     2034.10     2097.68     42.15 o 
  -5   0   5     1229.46     1242.02     24.16 o 
  -4   0   5     1635.65     1505.09     29.32 o 
  -3   0   5     1028.16      998.82     17.61 o 
  -2   0   5     1579.83     1574.17     24.15 o 
  -1   0   5       19.23       24.55      2.90 o 
   0   0   5      504.63      475.82     23.83 o 
   1   0   5      217.91      205.03      9.70 o 
   2   0   5      421.50      411.91     13.56 o 
   3   0   5      171.71      159.91     13.33 o 
   4   0   5     6432.29     6331.12    145.41 o 
   5   0   5     1086.74     1131.15     36.36 o 
   6   0   5      208.96      250.37     16.56 o 
   7   0   5      764.40      766.22     29.08 o 
   8   0   5      834.80      837.73     31.51 o 
 -11   1   5     1107.91     1157.42     25.42 o 
 -10   1   5      725.35      718.70     11.35 o 
  -9   1   5      516.27      531.47      9.77 o 
  -8   1   5     2656.15     2644.09     33.70 o 
  -7   1   5      909.97      902.78     15.43 o 
  -6   1   5      270.22      256.91      7.72 o 
  -5   1   5      510.65      508.62     10.56 o 
  -4   1   5     1652.54     1624.33     23.41 o 
  -3   1   5      720.70      723.28      9.94 o 
  -2   1   5       60.00       59.03      2.96 o 
  -1   1   5     1386.92     1391.33     17.43 o 
   0   1   5      868.04      858.73     11.88 o 
   1   1   5     5018.48     4907.98     57.49 o 
   2   1   5     3561.22     3501.75     69.56 o 
   3   1   5      491.73      498.21     15.26 o 
   4   1   5      112.34      119.30     14.54 o 
   5   1   5       84.36      105.89     11.31 o 
   6   1   5        3.78        3.35      4.85 o 
   7   1   5      309.70      321.96     19.99 o 
   8   1   5       10.40       23.02      8.48 o 
 -11   2   5     1147.74     1156.19     25.41 o 
 -10   2   5      171.69      186.68      7.95 o 
  -9   2   5     2060.87     2111.61     27.91 o 
  -8   2   5      637.60      641.15     11.62 o 
  -7   2   5      271.53      268.96      7.94 o 
  -6   2   5     1025.37      998.58     14.95 o 
  -5   2   5     1302.03     1294.31     16.64 o 
  -4   2   5     2706.94     2759.94     29.19 o 
  -3   2   5     4055.52     3988.03     39.50 o 
  -2   2   5      827.88      797.60     12.17 o 
  -1   2   5      966.72      935.81     15.69 o 
   0   2   5      225.16      223.88      5.71 o 
   1   2   5      719.07      698.52     13.91 o 
   2   2   5        1.95        3.63      5.90 o 
   3   2   5      337.22      325.88     10.15 o 
   4   2   5      760.71      769.25     24.64 o 
   5   2   5     2228.58     2173.16     41.70 o 
   6   2   5     1813.16     1807.41     36.52 o 
   7   2   5     1660.90     1624.95     38.99 o 
   8   2   5      822.00      838.12     32.72 o 
 -11   3   5     3588.86     3682.48     57.66 o 
 -10   3   5      820.95      846.50     20.83 o 
  -9   3   5     2603.16     2632.63     37.03 o 
  -8   3   5      839.95      859.35     14.60 o 
  -7   3   5      232.94      225.64      6.71 o 
  -6   3   5      697.45      705.66     11.95 o 
  -5   3   5      144.72      161.36      6.28 o 
  -4   3   5     1399.41     1391.51     17.87 o 
  -3   3   5      418.23      428.33      8.14 o 
  -2   3   5     1451.38     1407.91     19.51 o 
  -1   3   5     8546.39     8374.11     90.13 o 
   0   3   5     4388.39     4254.95     51.16 o 
   1   3   5       51.60       53.38      3.64 o 
   2   3   5     1874.53     1881.63     26.34 o 
   3   3   5      142.00      136.83      7.51 o 
   4   3   5     2393.33     2369.05     84.49 o 
   5   3   5     3684.28     3639.81     63.55 o 
   6   3   5      216.03      222.14     10.67 o 
   7   3   5      347.67      334.78     20.19 o 
 -11   4   5      241.08      229.89     22.34 o 
 -10   4   5        0.22        7.00      5.05 o 
  -9   4   5      395.53      407.34     11.69 o 
  -8   4   5      476.74      476.60      9.00 o 
  -7   4   5        6.69       11.39      2.72 o 
  -6   4   5     6043.11     5977.05     57.83 o 
  -5   4   5     1983.61     1958.98     25.02 o 
  -4   4   5     3224.61     3182.72     32.53 o 
  -3   4   5     4179.79     4157.07     50.58 o 
  -2   4   5       48.50       59.05      4.35 o 
  -1   4   5     2296.90     2244.33     27.79 o 
   0   4   5      332.15      317.71      8.39 o 
   1   4   5      436.08      442.93      9.28 o 
   2   4   5       89.60      101.26      4.58 o 
   3   4   5     2088.20     2032.90     59.31 o 
   4   4   5      982.30     1031.37     32.29 o 
   5   4   5      464.85      465.14     15.04 o 
   6   4   5      179.71      188.18     16.96 o 
   7   4   5     2557.75     2512.60     71.14 o 
 -10   5   5      525.38      511.88     15.92 o 
  -9   5   5      893.21      909.93     21.29 o 
  -8   5   5     6100.62     6078.14     67.60 o 
  -7   5   5     2572.22     2595.98     28.21 o 
  -6   5   5        3.01        6.09      2.29 o 
  -5   5   5        3.43        3.58      2.18 o 
  -4   5   5     1346.71     1349.05     19.49 o 
  -3   5   5       75.02       77.15      4.90 o 
  -2   5   5      383.90      380.51      9.45 o 
  -1   5   5      868.32      903.47     16.53 o 
   0   5   5     1277.16     1244.32     20.36 o 
   1   5   5     2601.80     2576.95     37.55 o 
   2   5   5     6714.50     6760.93    110.71 o 
   3   5   5     2392.50     2392.52     29.81 o 
   4   5   5       14.41       37.53     15.51 o 
   5   5   5      275.58      266.93     18.98 o 
   6   5   5      384.33      365.48     22.21 o 
   7   5   5       45.37       41.59     10.90 o 
 -10   6   5      221.52      220.07     18.08 o 
  -9   6   5       34.11       31.62      5.12 o 
  -8   6   5       32.53       29.89      5.71 o 
  -7   6   5     1310.06     1318.31     18.26 o 
  -6   6   5     2575.95     2609.10     26.37 o 
  -5   6   5     1298.20     1293.67     22.04 o 
  -4   6   5     2376.06     2314.30     29.25 o 
  -3   6   5     1307.40     1297.90     18.83 o 
  -2   6   5     1390.37     1364.02     22.21 o 
  -1   6   5      399.87      392.53     11.37 o 
   0   6   5      377.22      367.10      9.85 o 
   1   6   5        0.08        3.40      3.27 o 
   2   6   5      497.92      487.26     11.21 o 
   3   6   5       26.64       41.09      5.52 o 
   4   6   5     3988.77     4011.66     61.12 o 
   5   6   5      566.10      600.57     29.28 o 
   6   6   5      357.48      352.55     22.62 o 
   7   6   5     1229.06     1176.81     43.63 o 
 -10   7   5     2109.28     2065.30     37.39 o 
  -9   7   5      177.76      184.42     13.17 o 
  -8   7   5      571.01      574.52     13.95 o 
  -7   7   5      111.22      118.63      5.02 o 
  -6   7   5      643.45      654.88     14.18 o 
  -5   7   5     2406.20     2394.66     31.09 o 
  -4   7   5      983.56      980.25     21.47 o 
  -3   7   5      689.76      704.51     14.46 o 
  -2   7   5      416.45      417.22     10.73 o 
  -1   7   5     2403.12     2378.20     37.36 o 
   0   7   5     1054.15     1048.17     20.91 o 
   1   7   5     3243.95     3246.39     43.38 o 
   2   7   5      532.01      552.79     12.28 o 
   3   7   5       57.95       57.53      6.17 o 
   4   7   5      693.78      742.33     15.10 o 
   5   7   5      799.83      815.20     29.28 o 
   6   7   5       97.18       88.03     14.13 o 
  -9   8   5     1241.81     1280.07     26.73 o 
  -8   8   5      425.81      442.05     12.24 o 
  -7   8   5     1141.19     1131.63     27.79 o 
  -6   8   5       43.49       48.03      5.20 o 
  -5   8   5      285.72      289.22     10.90 o 
  -4   8   5     1383.04     1402.37     20.46 o 
  -3   8   5     2595.49     2571.90     33.13 o 
  -2   8   5     1534.49     1488.28     24.79 o 
  -1   8   5       98.69      101.04      6.76 o 
   0   8   5       18.88       15.47      4.28 o 
   1   8   5     1804.66     1812.06     30.46 o 
   2   8   5        2.07        7.73      4.15 o 
   3   8   5       19.24       21.68      5.27 o 
   4   8   5     1207.63     1250.30     32.74 o 
   5   8   5     2798.78     2929.24     48.49 o 
   6   8   5     2148.70     2137.09     66.28 o 
  -9   9   5     1278.56     1192.18     44.84 o 
  -8   9   5     1025.80     1035.58     23.01 o 
  -7   9   5      277.90      297.59     14.13 o 
  -6   9   5      268.61      278.56     13.41 o 
  -5   9   5       10.48       16.44      6.02 o 
  -4   9   5       50.78       58.53      3.96 o 
  -3   9   5      887.42      903.73     15.11 o 
  -2   9   5      158.66      170.86      7.72 o 
  -1   9   5     2162.18     2178.73     31.96 o 
   0   9   5     1437.25     1448.00     26.26 o 
   1   9   5      466.77      481.69     13.19 o 
   2   9   5     2624.13     2692.03     53.74 o 
   3   9   5       80.48       78.33      7.51 o 
   4   9   5      389.78      411.92     20.37 o 
   5   9   5      424.00      431.98     13.83 o 
  -8  10   5       17.58       23.66      8.68 o 
  -7  10   5       31.02       33.75      7.14 o 
  -6  10   5     3964.24     3813.12     69.92 o 
  -5  10   5     1432.96     1417.81     34.95 o 
  -4  10   5     1218.28     1199.57     23.69 o 
  -3  10   5     1613.74     1589.25     22.14 o 
  -2  10   5       88.19       81.16      4.98 o 
  -1  10   5     1079.50     1101.83     19.56 o 
   0  10   5      379.47      383.71     10.60 o 
   1  10   5       85.69       92.21     15.14 o 
   2  10   5       77.71       97.26     10.13 o 
   3  10   5     2727.96     2754.17     56.03 o 
   4  10   5      863.18      902.72     22.07 o 
  -7  11   5     1193.59     1129.05     63.63 o 
  -6  11   5       49.87       40.10      7.42 o 
  -5  11   5      169.98      158.91     11.38 o 
  -4  11   5       56.26       67.07      8.22 o 
  -3  11   5       21.80       27.30      5.29 o 
  -2  11   5       53.45       60.78      4.01 o 
  -1  11   5     1304.02     1363.71     26.72 o 
   0  11   5     1153.16     1162.09     25.01 o 
   1  11   5      602.32      636.85     17.80 o 
   2  11   5     3592.33     3735.30     71.06 o 
   3  11   5      757.69      720.17     33.52 o 
   4  11   5      146.69      144.96     18.17 o 
  -6  12   5      888.89      850.31     35.75 o 
  -5  12   5     1318.26     1269.83     32.12 o 
  -4  12   5     1710.55     1691.72     37.51 o 
  -3  12   5     1387.62     1384.97     32.19 o 
  -2  12   5      879.68      894.39     19.98 o 
  -1  12   5      358.81      370.39     14.46 o 
   0  12   5      438.90      421.86     21.00 o 
   1  12   5       22.12       24.84      7.28 o 
   2  12   5       50.84       65.16      9.56 o 
  -4  13   5       44.66       59.30      8.13 o 
  -3  13   5       41.58       44.58      7.24 o 
  -2  13   5      819.47      855.61     32.52 o 
  -1  13   5     3265.50     3183.28     88.95 o 
   0  13   5      564.76      549.19     20.56 o 
  -9   0   6     2562.60     2632.44     46.46 o 
  -8   0   6     1850.24     1932.53     43.28 o 
  -7   0   6      255.85      277.93     13.99 o 
  -6   0   6      256.55      267.41     13.85 o 
  -5   0   6     2295.48     2294.36     39.86 o 
  -4   0   6      245.25      245.69      9.94 o 
  -3   0   6        3.42        5.36      3.21 o 
  -2   0   6     2048.68     2051.82     30.57 o 
  -1   0   6     4204.76     4220.77     73.95 o 
   0   0   6      284.81      273.27     12.27 o 
   1   0   6     2288.97     2313.29     64.67 o 
   2   0   6      315.90      308.13     18.98 o 
   3   0   6      810.92      796.54     31.10 o 
   4   0   6     2073.56     2062.74     59.41 o 
   5   0   6      951.53      984.81     35.55 o 
  -9   1   6      227.25      232.45     10.68 o 
  -8   1   6       10.32       17.48      4.79 o 
  -7   1   6     1409.45     1421.08     24.44 o 
  -6   1   6      526.43      546.61     12.89 o 
  -5   1   6     2363.28     2354.88     28.81 o 
  -4   1   6     2107.37     2095.03     24.13 o 
  -3   1   6     3685.60     3695.44     37.70 o 
  -2   1   6      928.49      936.71     13.99 o 
  -1   1   6       54.02       54.45      3.82 o 
   0   1   6     1303.03     1285.90     24.18 o 
   1   1   6      106.51       96.76      8.71 o 
   2   1   6        0.86       10.30      5.42 o 
   3   1   6      246.60      238.78     24.03 o 
   4   1   6      655.44      670.42     19.84 o 
   5   1   6      305.04      321.67     13.85 o 
  -9   2   6     1066.26     1108.33     21.71 o 
  -8   2   6     2234.37     2291.38     31.45 o 
  -7   2   6     1456.92     1479.24     22.82 o 
  -6   2   6     1013.79     1042.18     17.73 o 
  -5   2   6        6.75        9.06      3.12 o 
  -4   2   6     1288.04     1287.36     16.64 o 
  -3   2   6      118.92      126.11      6.27 o 
  -2   2   6       10.26       16.52      3.70 o 
  -1   2   6     1046.84     1050.50     16.40 o 
   0   2   6     1305.59     1355.24     26.79 o 
   1   2   6     2174.89     2166.37     35.81 o 
   2   2   6     2986.13     2904.30     54.59 o 
   3   2   6      284.17      286.54     12.97 o 
   4   2   6      391.93      384.15     14.97 o 
   5   2   6      171.58      188.10     16.96 o 
  -9   3   6       18.30       27.66      5.34 o 
  -8   3   6      165.23      177.71      7.16 o 
  -7   3   6      767.49      777.11     13.82 o 
  -6   3   6     6112.72     6250.99     65.00 o 
  -5   3   6       10.05       18.77      3.01 o 
  -4   3   6      584.31      574.46     13.43 o 
  -3   3   6      753.07      744.18     13.87 o 
  -2   3   6      930.85      896.25     17.34 o 
  -1   3   6     2580.21     2544.62     39.87 o 
   0   3   6       71.52       69.68      4.25 o 
   1   3   6      141.01      130.85      8.23 o 
   2   3   6      249.16      256.72     12.36 o 
   3   3   6      786.66      766.46     21.45 o 
   4   3   6     3023.55     3005.07     56.11 o 
   5   3   6     1498.79     1501.83     33.46 o 
  -9   4   6     1091.75     1117.18     21.86 o 
  -8   4   6      138.56      155.96      6.60 o 
  -7   4   6      242.96      239.32      7.60 o 
  -6   4   6     1388.33     1426.94     18.35 o 
  -5   4   6      313.27      305.26     10.14 o 
  -4   4   6      728.90      713.82     15.19 o 
  -3   4   6      743.72      727.16     19.54 o 
  -2   4   6       14.06       24.76      4.78 o 
  -1   4   6     1229.39     1222.73     21.24 o 
   0   4   6     1571.95     1592.00     29.57 o 
   1   4   6     1456.32     1454.30     22.52 o 
   2   4   6     2973.20     2918.35     51.84 o 
   3   4   6        7.13       16.15      5.81 o 
   4   4   6      395.96      372.12     14.54 o 
   5   4   6      307.13      302.87     21.00 o 
  -8   5   6      152.87      167.79      9.23 o 
  -7   5   6      263.70      281.62      7.66 o 
  -6   5   6      250.60      273.52      9.04 o 
  -5   5   6      378.25      386.64     10.15 o 
  -4   5   6     2766.14     2680.09     43.17 o 
  -3   5   6     3962.96     3898.40     57.83 o 
  -2   5   6      906.53      892.24     19.79 o 
  -1   5   6       12.01        9.16      3.92 o 
   0   5   6      176.40      183.93      9.50 o 
   1   5   6      231.16      240.86      7.32 o 
   2   5   6       61.31       64.95      6.49 o 
   3   5   6        5.33        9.21      9.49 o 
   4   5   6      932.84      931.08     37.97 o 
  -8   6   6     1601.02     1652.68     32.27 o 
  -7   6   6       44.52       43.54      4.52 o 
  -6   6   6      416.34      431.58     11.91 o 
  -5   6   6     1024.19     1014.88     19.56 o 
  -4   6   6      169.90      162.22      9.73 o 
  -3   6   6       37.07       41.93      7.60 o 
  -2   6   6     1388.52     1383.22     26.61 o 
  -1   6   6     1985.64     1979.33     34.08 o 
   0   6   6      739.67      751.46     15.77 o 
   1   6   6     1466.31     1491.47     24.46 o 
   2   6   6      471.51      481.10     12.83 o 
   3   6   6      762.60      772.90     23.85 o 
   4   6   6      784.64      850.23     36.35 o 
  -7   7   6     1313.76     1291.00     26.88 o 
  -6   7   6     2035.54     2092.06     41.01 o 
  -5   7   6     1854.49     1854.18     29.55 o 
  -4   7   6      633.42      634.57     14.87 o 
  -3   7   6      800.64      801.39     33.32 o 
  -2   7   6      787.86      788.76     18.81 o 
  -1   7   6      520.14      524.80     14.78 o 
   0   7   6     2230.45     2247.41     33.73 o 
   1   7   6        0.01        2.92      3.81 o 
   2   7   6      378.94      395.68     16.99 o 
   3   7   6      520.06      527.87     20.13 o 
  -7   8   6      957.58      927.38     27.13 o 
  -6   8   6      354.34      350.70     12.97 o 
  -5   8   6       41.19       43.54      5.21 o 
  -4   8   6      599.86      618.28     14.42 o 
  -3   8   6        6.96        0.85      3.73 o 
  -2   8   6      238.77      249.01     11.22 o 
  -1   8   6      678.51      664.67     17.16 o 
   0   8   6      673.16      677.51     17.26 o 
   1   8   6     1949.96     2069.27     31.83 o 
   2   8   6     1656.78     1670.57     39.57 o 
   3   8   6      528.20      548.12     20.56 o 
  -6   9   6     1568.32     1553.12     40.00 o 
  -5   9   6      395.71      399.19     13.90 o 
  -4   9   6     1557.98     1561.92     38.75 o 
  -3   9   6     2096.49     2094.21     32.32 o 
  -2   9   6      396.84      411.78     13.17 o 
  -1   9   6      657.73      688.10     17.69 o 
   0   9   6      254.79      273.74     11.76 o 
   1   9   6       47.47       50.02     16.56 o 
   2   9   6       27.66       20.33      7.28 o 
  -4  10   6       64.72       73.46      9.61 o 
  -3  10   6     1164.20     1177.67     24.82 o 
  -2  10   6        3.91       11.55      5.05 o 
  -1  10   6     2271.88     2322.05     39.34 o 
   0  10   6      512.91      537.83     27.06 o 
  -6   0   7     1855.56     1949.69     54.15 o 
  -5   0   7     1128.01     1167.41     31.28 o 
  -4   0   7       19.24       24.11      4.80 o 
  -3   0   7     1030.71     1090.47     29.42 o 
  -2   0   7      265.38      271.77     20.19 o 
  -1   0   7      503.81      540.37     27.46 o 
   0   0   7      780.01      814.69     34.74 o 
   1   0   7      301.94      337.60     21.81 o 
   2   0   7        1.44        7.67      8.48 o 
  -6   1   7     1267.86     1323.25     24.39 o 
  -5   1   7       14.25       19.87      5.04 o 
  -4   1   7      441.71      450.76     12.87 o 
  -3   1   7       32.46       30.04      4.22 o 
  -2   1   7      457.03      469.01     14.77 o 
  -1   1   7      520.28      538.61     28.27 o 
   0   1   7      805.17      794.01     23.99 o 
   1   1   7     2496.27     2506.67     51.54 o 
   2   1   7     1436.23     1462.94     34.70 o 
  -6   2   7      223.45      241.14     12.05 o 
  -5   2   7      363.83      374.01     10.72 o 
  -4   2   7     2033.23     2088.99     37.48 o 
  -3   2   7     3083.10     3159.92     49.85 o 
  -2   2   7      588.17      620.86     17.09 o 
  -1   2   7      266.74      279.41     34.73 o 
   0   2   7       24.66       19.17      6.26 o 
   1   2   7       98.00      112.43     10.56 o 
  -6   3   7      367.74      392.36     12.62 o 
  -5   3   7      981.72      978.72     23.32 o 
  -4   3   7      149.83      174.60      9.07 o 
  -3   3   7      324.02      322.93     12.88 o 
  -2   3   7      847.76      883.91     27.17 o 
  -1   3   7     3184.01     3204.93     50.72 o 
   0   3   7        9.27       21.05      6.67 o 
   1   3   7      194.90      203.55     13.54 o 
  -5   4   7      675.13      692.08     19.19 o 
  -4   4   7     3034.45     2983.30     54.32 o 
  -3   4   7      227.25      228.49     12.39 o 
  -2   4   7      312.41      319.62     12.79 o 
  -1   4   7     2013.42     2046.23     36.44 o 
   0   4   7      596.20      584.97     20.10 o 
   1   4   7        3.55       16.55      8.48 o 
  -4   5   7      347.33      360.27     14.95 o 
  -3   5   7      288.63      282.05     16.51 o 
  -2   5   7      113.49      113.59     13.35 o 
  -1   5   7      214.35      223.73     11.56 o 
   0   5   7     1968.14     1987.97     35.80 o 
  -3   6   7     1086.41     1138.98     30.81 o 
  -2   6   7      408.26      403.47     17.36 o 
                                                 
